# Supplementary material for: Interleukin-23 levels in umbilical cord blood are associated with neurodevelopmental trajectories in infancy
Source: PLoS One. 2024 Apr 9;19(4):e0301982. doi: 10.1371/journal.pone.0301982 (PMC11003674; doi:10.1371/journal.pone.0301982)
Supplement: S1 File — (XLS) [file pone.0301982.s002.xls]

## Sheet: Sheet1
ID	Birth weight	Gestational age at birth	Paternal age at birth	Maternal age at birth	Paternaleducation	Maternal education	Sex	Cesarean section	Trajectory classes	Probability	IL-1α	IL-1β	IL-2	IL-4	IL-5	IL-6	IL-8	IL-10	IL-12p70	IL-13	IL-15	IL-17	IL-23	IFN-γ	TNF-α	TNF-β	eotaxin	CCL-2	CCL-3	GRO-α	I-309	IP-10	RANTES	TARC	Ang-2	FGF	HGF	PDGF	TIMP-1	TIMP-2	VEGF
1814	3510	40	30.5982	30.4504	16	16	Female	Vaginal	Lo_normal	0.87	0.7	6.453	5.783	1.1	2.203	2.4	4.26	10.375	2.583	2.38	1.7	1.4	23.533	4	6.195	1.6	60.373	172.557	27.043	19.057	13.235	26.717	36168.6	926.92	64.387	9.8	1412.27	1242.26	154844	83135.5	197.423
1816	3272	40	28.9172	30.078	12	12	Female	Vaginal	Normal	0.751	0.7	6.833	5.84	1.1	2.313	2.4	9.075	3.97	2.7	0.7	1.7	1.4	25.3	4	3.975	1.6	29.827	117.32	10.59	27.87	2.4	42.583	34182.8	687.913	106.945	9.8	1224.75	1554.2	201910	95277.9	143.177
1820	3228	38.14	36.5448	36.386	16	16	Female	Electiv	Lo_normal	0.997	0.7	7.17	5.787	1.1	2.177	2.4	4.455	3.94	2.89	2.25	3.885	1.4	23.217	4	13.15	4.29	44.857	318.92	21.767	14.007	12.435	112.99	36364.5	421.107	75.78	9.8	1685.83	816.28	255903	127534	47.73
1821	3262	40.85	30.5708	31.7947	14	12	Male	Vaginal	Delayed	0.973	0.7	8.817	5.89	1.1	2.473	2.4	17.26	1.8	2.76	2.19	1.7	1.4	22.907	4	10.817	1.6	69.44	137.43	9.64	16.867	2.4	25.467	41485.1	241.393	14.435	9.8	855.56	2.637	160534	91896	1.4
1822	3120	39.57	37.9986	36.9035	14	12	Male	Vaginal	Delayed	0.544	0.7	7.32	5.993	1.1	2.553	2.4	18.183	1.8	2.853	0.7	1.7	1.4	27.47	4	2.14	4.23	53.597	121.913	9.42	6.19	21.343	19.627	35495.1	639.233	5.7	9.8	1103.89	363.243	170816	91908.8	168.38
1823	3920	38.57	34.2286	33.7413	16	14	Male	Vaginal	Hi_normal	0.961	0.7	7.547	5.713	1.1	2.507	2.4	2.865	3.885	2.897	0.7	1.7	1.4	24.687	4	7.11	4.2	45.073	91.363	15.327	11.143	19.765	31.357	22829.2	838.19	17.89	9.8	1240.74	490.125	164141	97834.5	163.873
1824	2672	39.57	29.1882	28.5695	16	14	Male	Vaginal	Normal	0.977	1.56	7.507	5.84	1.1	2.577	2.4	18.94	4.103	3.19	0.7	1.7	1.4	27.07	9.71	15.57	5.215	28.58	141.107	12.91	9.337	2.4	62.047	49013.3	473.81	5.7	9.8	967.03	785.597	139291	90790.2	164.583
1825	2606	39.57	30.0233	31.373	12	12	Female	Vaginal	Normal	0.998	0.7	9.117	6.587	1.1	2.617	2.4	28.87	1.8	3.183	1.77	1.7	1.4	25.83	4	10.355	3.363	45.183	220.133	11.79	7.483	19.905	27.447	46818.6	668.48	26.57	9.8	1741.28	709.013	118303	17475.8	104.357
1827	2900	40	21.9986	22.601	12	15	Male	Vaginal	Normal	0.99	3.07	10.113	6.413	1.1	2.797	7.355	4.075	1.8	3.387	3.675	3.515	1.4	25.205	4	13.64	5.453	48.6	123.31	10.47	23.553	21.195	8.14	35184	930.257	18.685	9.8	1228.58	1228.77	197974	84974.9	468.993
1829	2842	37.85	50.6283	31.7235	16	16	Female	Vaginal	Delayed	0.568	0.7	7.283	5.433	1.1	2.21	2.4	50.483	1.8	2.973	0.7	1.7	1.4	22.693	4	7.575	1.6	68.14	114.127	11.857	22.487	5.365	20.173	17413.5	289.447	22.4	9.8	1234.33	574.853	10106.3	87020.4	142.043
1831	2770	39.14	34.7817	42.0698	18	14	Male	Electiv	Delayed	0.997	1.675	9.08	7.053	1.1	2.84	4.85	6.135	4.003	3.19	2.425	1.7	1.4	29.527	10.54	6.135	5.1	33.623	164.783	10.043	12.817	25.615	35.677	34739.6	314.713	124.973	9.8	1024.33	704.603	181015	105048	83.043
1832	3408	38.42	27.0226	27.499	14	16	Male	Vaginal	Normal	0.775	3.35	9.04	6.8	1.1	2.76	6.44	19.123	4.393	3.417	4.255	1.7	1.4	29.017	4	11.48	6.055	58.167	159.657	8.943	11.983	21.64	36.567	37661.9	847.507	18.29	9.8	1281.15	475.84	173858	91051.9	210.887
1837	2648	39.14	39.9179	33.9849	14	14	Female	Vaginal	Lo_normal	0.999	4.19	9.67	7.27	1.1	3.123	6.833	8.363	3.967	3.353	4.417	1.7	1.4	29.3	4	14.42	5.007	46.947	167.795	12.387	19.13	21.195	35.417	49316.2	886.043	23.303	9.8	1112.03	428.16	129443	77943.7	149.497
1838	3416	39.85	36.5065	35.3237	15	14	Male	Vaginal	Hi_normal	0.898	0.7	7.62	5.737	1.1	2.327	2.4	15.6	1.8	2.757	0.7	4.53	1.4	23.433	4	7.265	1.6	35.523	148.043	20.023	18.313	22.49	100.453	38966	391.113	21.64	9.8	1125.32	550.097	222656	97525.5	164.817
1841	3610	40.85	40.0794	37.5359	18	12	Female	Vaginal	Lo_normal	0.843	0.7	7.393	5.737	1.1	2.19	2.4	8.983	1.8	3.18	1.99	1.7	1.4	23.223	4	4.77	1.6	49.243	137.71	18.067	17.557	9	29.163	63918.6	296.323	5.7	9.8	1645.8	904.975	175560	104062	346.14
1844	3136	40	34.8966	35.2882	16	12	Male	Electiv	Delayed	0.989	0.7	6.603	5.587	1.1	2.36	2.4	12.523	1.8	2.84	2.475	1.7	1.4	23.743	4	7.61	1.6	75.77	198.367	34.083	10.277	12.94	20.767	52734.3	537.403	5.7	9.8	1166.29	800.9	8930.89	105711	160.213
1845	2680	38	30.2998	30.0753	16	16	Female	Vaginal	Lo_normal	0.992	0.7	8.037	5.303	1.1	2.2	2.4	4.075	1.8	2.777	2.08	1.7	1.4	23.213	4	7.523	1.6	58.207	184.437	9.265	36.33	15.535	31.303	63048.1	126.56	20.54	9.8	1474.41	986.727	8235.89	87067.8	362.157
1846	3176	41.71	38.4668	29.4428	16	16	Male	Vaginal	Normal	0.891	0.7	8.073	5.94	1.1	2.313	5.805	15.623	7.3	2.79	0.7	1.7	1.4	23.113	4	9.103	1.6	70.77	204.063	19.077	18.565	13.34	20.573	63390.1	521.093	24.98	9.8	1335.27	855.753	7853.34	17012	130.447
1849	2694	37.85	33.7248	32.846	14	12	Male	Electiv	Delayed	0.954	0.7	8.933	5.855	1.1	2.45	2.4	10.31	4.163	2.97	3.057	1.7	1.4	25.613	4	4.37	1.6	42.74	246.09	19.263	10.71	18.893	31.187	26105.9	231	16.72	9.8	1059.84	482.407	8010.95	124259	124.423
1850	3110	38.28	34.7269	33.0924	10	12	Male	Electiv	Lo_normal	0.843	0.7	7.433	6.44	1.1	2.463	2.4	10.223	4.163	3.287	1.86	4.89	1.4	25.72	4	13.62	1.6	54.033	177.523	21.087	19.14	19.027	66.183	63774.2	536.753	24.71	39.595	1991.55	1272.97	7701	17070.8	379.61
1852	3538	39.42	21.4319	20.449	14	14	Male	Vaginal	Delayed	1	2.47	7.74	5.94	1.1	2.503	2.4	5.877	8.04	3.13	1.947	1.7	1.4	25.823	4	5.18	4.04	23.14	85.293	13.777	17.783	12.26	23.337	44734.6	366.11	67.875	9.8	1553.37	696.033	8428.07	14438.1	188.96
1854	3002	38.57	35.0116	35.154	16	14	Male	Emergcy	Hi_normal	0.98	2.535	9.41	6.243	1.1	2.69	5.01	4.3	1.8	3.17	2.355	1.7	1.4	29.56	4	6.66	4.035	26.29	101.327	10.813	9.257	16.81	90.907	8179.34	174.197	31.43	9.8	637.45	208.01	9022.43	95101.6	93.803
1855	2874	38	28.1615	27.3566	12	14	Male	Electiv	Delayed	0.593	0.7	8.855	6.17	1.1	2.583	2.4	3.397	1.8	3.213	2.255	1.7	1.4	27.57	4	6.27	3.753	18.86	99.907	11.08	6.93	17	23.153	3111.73	169.043	35.73	9.8	456.97	61.117	72238.6	83037.3	50.7
1858	3738	40.28	19.8576	18.935	12	12	Male	Vaginal	Normal	0.507	3.31	7.51	6.243	1.1	2.517	2.4	7.807	7.805	3.127	2.677	1.7	1.4	28.1	4	0.2	3.785	57.483	155.817	28.647	7.097	15.54	8.287	76924.1	663.217	16.485	9.8	1435.11	286.99	149499	16171.1	78.247
1860	3124	38.57	35.7262	35.781	14	14	Female	Vaginal	Normal	0.968	0.7	9.703	1.4	1.1	0.4	2.4	6.873	1.8	1.2	0.7	1.7	1.4	5	4	6.59	1.6	64.233	112.553	14.51	12.93	12.265	34.877	35642.5	764.93	5.7	9.8	1337.88	949.037	166230	34374.5	161.933
1861	3806	39.85	37.1499	33.9713	16	14	Female	Vaginal	Normal	0.996	0.7	13.305	1.4	1.1	0.4	2.4	5.347	1.8	1.2	0.7	1.7	1.4	10.75	4	5.673	1.6	47.247	133.877	13.43	5.4	14.443	45.167	32882.6	239.457	13.51	9.8	1255.54	463.733	175634	26526.4	146.053
1864	3464	40.85	27.3703	28.5202	14	14	Male	Vaginal	Hi_normal	0.994	0.7	14.777	1.4	1.1	0.4	2.4	20.845	1.8	1.2	0.7	1.7	1.4	5	8.73	4.893	1.6	97.087	228.13	22.387	19.493	18.16	26.407	67533.2	705.18	19.625	9.8	1263.05	627.08	222240	24209.1	95.853
1865	2284	37.42	35.3101	33.9822	12	14	Female	Electiv	Normal	0.948	0.7	12.993	1.4	1.1	0.4	2.4	6.673	1.8	1.2	0.7	1.7	1.4	5	4	9.447	1.6	43.227	165.65	13.713	12.863	18.27	40.373	35674.1	260.917	19.445	9.8	926.91	486.69	198094	23045.3	81.153
1866	3072	39.71	27.9425	28.0082	9	10	Female	Vaginal	Lo_normal	0.936	0.7	11.98	1.4	1.1	0.4	2.4	6.003	1.8	1.2	0.7	1.7	1.4	5	4	5.615	1.6	43.157	126.01	14.563	11.073	25.743	27.867	38043.2	843.363	15.575	9.8	1290.53	595.877	192596	20824.7	123.643
1873	3042	40.71	33.1472	33.7194	16	14	Male	Vaginal	Hi_normal	1	0.7	11.487	1.4	1.1	0.4	2.4	7.11	1.8	1.2	0.7	1.7	1.4	12.975	4	4.715	1.6	71.277	178.8	21.1	7.387	8.875	22.263	44064.3	402.27	5.7	9.8	1171.65	469.183	155035	21940.3	113.897
1875	2944	41.42	36.5749	36.9062	12	12	Female	Vaginal	Normal	0.994	0.7	12.197	1.4	1.1	0.4	2.4	5.697	1.8	1.2	0.7	1.7	1.4	5	4	7.125	1.6	50.867	140.517	24.747	7.917	21.795	29.143	59482.8	415.517	15.125	9.8	943.85	90.537	160024	19988.2	24.2
1876	3100	38.42	34.0534	34.1109	18	16	Male	Electiv	Delayed	0.845	0.7	11.487	1.4	1.1	0.4	2.4	2.127	1.8	1.2	0.7	1.7	1.4	5	4	3.25	1.6	34.887	120.51	8.883	3.183	17.97	26.277	19455.2	242.647	5.7	9.8	515.543	184.79	132742	19799.6	56.743
1877	2500	38.28	30.4723	26.3874	9	12	Female	Electiv	Normal	0.982	0.7	12.717	1.4	1.1	0.4	2.4	3.1	1.8	1.2	0.7	1.7	1.4	11.685	4	3.52	1.6	4.34	97.253	6.417	6.54	11.46	34.017	11840.7	73.16	58.93	9.8	577.637	142.74	101041	20253.2	70.68
1879	3028	39	30.4997	25.8809	12	12	Male	Vaginal	Normal	0.82	0.7	12.15	1.4	1.1	0.4	2.4	2.92	1.8	1.2	0.7	1.7	1.4	5	4	4.99	1.6	17.247	108.95	9.467	9.02	10.493	32.61	54044.1	714.857	15.035	9.8	1152.14	1311.04	207219	23462.5	142.09
1884	3654	40.14	28.5229	26.809	16	12	Male	Vaginal	Delayed	1	0.7	10.963	1.4	1.1	0.4	2.4	40.203	42.953	1.2	0.7	1.7	1.4	5	10.13	0.2	1.6	2.55	145.403	26.857	36.297	12.177	57.477	33998.4	549.037	46.043	9.8	1598.04	711.907	154546	27527.8	164.407
1886	2460	39.85	43.718	34.0808	12	16	Female	Vaginal	Normal	0.999	0.7	11.52	1.4	1.1	0.4	2.4	14.763	1.8	1.2	0.7	1.7	1.4	5	4	8.117	1.6	64.043	166.78	28.053	25.947	32.31	42.297	77455.7	861.057	5.7	9.8	1032.18	978.28	237924	102741	172.77
1887	3230	38.28	30.2636	27.948	12	9	Female	Electiv	Normal	0.997	0.7	13.397	1.4	1.1	0.4	2.4	8.11	1.8	1.2	1.6	4.265	1.4	5	4	5.867	1.6	25.043	185.82	16.683	17.107	18.117	37.38	15222.8	328.093	123.69	26.1	695.847	784.957	247381	102787	151.393
1888	2956	38.71	25.6728	27.4935	12	16	Male	Vaginal	Normal	0.982	0.7	11.887	1.4	1.1	0.4	2.4	13.335	1.8	1.2	0.7	1.7	1.4	5	4	0.2	1.6	38.433	162.7	12.6	17.285	17.893	18.05	45910.7	560.623	26.1	9.8	1067.86	1129.95	190221	96320.8	188.557
1889	2944	39.85	31.5428	33.191	14	12	Female	Vaginal	Normal	0.997	0.7	9.89	1.4	1.1	0.4	2.4	8.313	7.57	1.2	0.7	1.7	1.4	5	4	3.285	1.6	36.85	101.5	20.413	18.817	22.74	127.44	53508.2	415.607	49.765	9.8	367.42	659.44	223496	93261.4	194.6
1891	3010	38.28	32.6407	32.8268	16	14	Male	Vaginal	Lo_normal	0.898	0.7	10.87	1.4	1.1	0.4	2.4	5.65	1.8	1.2	0.7	1.7	1.4	5	4	4.557	1.6	49.863	221.75	17.687	15.903	29.725	41.803	43384.9	299.507	82.28	9.8	995.583	761.843	203796	133989	162.617
1894	2698	40	30.2012	41.2567	16	12	Male	Vaginal	Normal	0.977	0.7	12.933	1.4	1.1	0.4	2.4	11.057	4.237	1.2	0.7	1.7	1.4	5	4	3.785	1.6	67.397	140.48	15.25	11.473	31.227	24.5	26497.4	446.383	5.7	9.8	1009.98	679.427	175539	87998.1	193.91
1895	3736	41	33.3854	33.191	16	16	Female	Vaginal	Delayed	0.586	2.855	14.623	1.4	1.1	0.4	2.4	6.177	4.293	1.2	0.7	1.7	1.4	10.94	4	4.695	1.6	64.883	185.433	13.643	15.327	20.467	17.13	59983.2	859.167	5.7	9.8	1533.85	668.543	187121	86522.7	239.167
1896	3060	39.14	29.4812	30.5572	12	14	Female	Vaginal	Normal	0.997	0.7	13.55	1.4	1.1	0.4	2.4	4.215	3.885	1.2	0.7	3.68	1.4	5	4	3.555	1.6	51.37	143.793	20.583	32.12	18.59	39.757	33126.2	352.747	167.957	9.8	1374.43	972.583	186174	98734.7	319.133
1897	2940	41	34.2752	27.9069	12	12	Female	Vaginal	Delayed	0.985	0.7	15.84	1.4	1.1	0.4	2.4	3.7	1.8	1.2	0.7	1.7	1.4	5	4	4.927	1.6	65.53	122.26	15.497	21.867	20.403	50.313	48870.9	556.767	102.647	9.8	938.6	1017.27	173507	18724	245.25
1898	2594	37.57	36.9281	35.4497	14	16	Female	Vaginal	Delayed	0.928	0.7	12.81	1.4	1.1	0.4	2.4	4.5	1.8	1.2	0.7	1.7	1.4	5	4	1.17	1.6	62.103	104.78	12.35	40.177	20.14	24.65	20035.8	285.037	123.66	9.8	1605.47	857.48	177353	95428.8	81.603
1903	2896	40	21.9494	25.0979	10	12	Male	Emergcy	Normal	0.972	0.7	10.503	1.4	1.1	0.4	2.4	12.34	4.393	1.2	0.7	1.7	1.4	5	4	2.517	1.6	4.803	116.733	13.567	7.083	12.525	13.053	30604.4	23.87	5.7	9.8	866.147	815.13	134722	77877.4	132.16
1906	2918	37.71	23.666	26.0534	16	16	Male	Electiv	Delayed	1	0.7	11.793	1.4	1.1	0.4	2.4	6.455	1.8	1.2	0.7	5.21	1.4	5	4	8.8	1.6	36.797	175.257	17.967	23.793	21.933	29.717	75924.9	411.12	117.445	9.8	849.12	744.103	177193	93063	118.133
1908	2970	40.71	25.922	25.1143	16	13	Male	Vaginal	Delayed	0.47	3.835	4.54	5.457	1.1	2.377	2.4	7.647	4.273	1.2	2.167	1.7	1.4	22.037	4	10.255	1.6	56.823	140.33	11.02	20.917	18.07	25.953	75468.7	1234.73	14.115	9.8	1313.16	886.16	191077	94463.1	362.883
1913	2898	39.28	29.5852	29.3279	15	14	Male	Vaginal	Normal	0.994	4.703	5.825	6.46	1.1	2.28	2.4	4.02	1.8	1.2	2.067	1.7	1.4	21.853	4	6.345	1.6	49.893	132.18	24.273	9.18	15.645	16.653	50145.6	338.813	5.7	9.8	1203.74	944.087	221870	94531.9	162.977
1915	3482	40.28	28.4134	26.9322	14	12	Female	Vaginal	Normal	0.999	4.313	7.24	5.74	1.1	2.717	12.21	6.903	7.29	1.2	2.05	1.7	1.4	21.2	9.385	10.97	1.6	62.933	114.463	6.825	20.15	10.55	28.583	36711.4	392.76	110.69	9.8	2383.88	869.607	159407	90133.6	151.12
1919	3052	38.28	31.4798	33.128	14	16	Male	Vaginal	Normal	0.994	4.347	5.903	5.873	1.1	2.617	2.4	12.235	1.8	1.2	2.275	1.7	1.4	22.04	4	11.575	1.6	72.847	227.123	17.323	17.39	13.395	62.95	60554.3	730.435	5.7	9.8	1860.3	306.52	224920	109702	191.533
1921	3072	40.42	28.4079	28.4079	16	14	Male	Emergcy	Normal	1	4.467	5.27	5.827	1.1	2.547	2.4	3.577	1.8	1.2	1.6	1.7	1.4	22.133	4	5.065	1.6	18.127	77.903	8.663	3.787	14.61	24.277	11822.6	43.533	18.76	9.8	712.6	177.677	95119.1	90375.8	66.09
1924	3036	39.85	28.3532	25.2019	16	12	Male	Electiv	Lo_normal	0.549	4.27	5.77	5.38	1.1	2.26	2.4	10.025	1.8	1.2	1.733	1.7	1.4	21.76	4	7.54	1.6	33.123	193.023	21.67	15.4	31.545	26.255	31982.2	529.61	16.06	9.8	1136.1	832.853	172170	103162	149.477
1926	2626	38.28	30.0452	24.2628	12	12	Male	Electiv	Lo_normal	0.831	4.533	4.995	5.593	1.1	2.25	2.4	12.557	1.8	1.2	1.9	1.7	1.4	21.667	4	7.14	1.6	47.207	164.94	16.277	15.82	36.28	29.13	44301.5	693.447	5.7	9.8	1180.4	622.333	189718	104481	125.88
1931	2652	40.57	35.0856	32.1643	16	14	Male	Vaginal	Normal	0.997	4.2	5.12	5.847	1.1	2.303	2.4	10.353	4.425	1.2	1.867	1.7	1.4	22.133	4	12.555	1.6	68.17	114.977	40.597	21.513	19.25	25.58	29881.9	609.373	21.19	9.8	1321.98	1055.51	195315	104957	151.87
1932	3098	39.42	33.6564	35.0089	13	12	Male	Vaginal	Normal	0.775	4.887	5.61	6.113	1.1	2.257	2.4	5.76	4.34	1.2	2.463	1.7	1.4	25.257	4	11.31	1.6	98.247	301.55	23.333	30.423	17.34	55.033	60777.1	882.52	12.67	9.8	1614.43	631.403	160382	95897.3	217.787
1933	2056	37.28	34.5517	36.1917	16	14	Female	Electiv	Delayed	0.991	4.947	6.127	5.97	1.1	2.497	2.4	9.5	1.8	1.2	2.615	1.7	1.4	22.687	4	6.27	1.6	71.62	133.53	26.01	13.437	17.663	49.593	39078.3	198.76	5.7	9.8	1093.97	440.307	152043	93688.8	139.56
1934	2810	39.14	43.3292	36.3094	16	12	Female	Emergcy	Lo_normal	0.998	5.247	4.54	5.943	1.1	2.363	2.4	37.733	1.8	1.2	1.667	1.7	1.4	21.947	4	12.62	1.6	54.377	176.61	20.92	2.153	20.623	55.707	65627.1	834.33	28.895	9.8	1448.56	931.693	188180	94707.5	156.827
1936	3356	40.28	29.2101	28.7693	16	14	Female	Vaginal	Hi_normal	1	4.813	5.647	5.723	1.1	2.353	2.4	11.493	1.8	1.2	2.1	1.7	1.4	24.803	4	3.45	1.6	48.8	106.267	26.043	14.025	24.613	26.69	56165.6	1208.6	5.7	9.8	2113.3	656.325	175359	90952.1	203.61
1938	3058	40.85	34.7077	34.256	14	14	Male	Vaginal	Normal	0.993	4.457	4.54	5.167	1.1	2.237	2.4	17.97	1.8	1.2	1.883	1.7	1.4	22.037	4	10.05	1.6	57.487	132.297	28.103	55.71	19.06	33	74044.6	953.277	142.467	9.8	1293.75	1315.43	233176	125462	245.07
1939	3404	39.28	39.4497	33.0294	12	14	Male	Vaginal	Normal	0.993	4.083	5.105	5.62	1.1	2.363	2.4	4.72	1.8	1.2	1.725	1.7	1.4	21.85	4	2.93	1.6	42.093	114.203	16.28	11.25	28.17	27.297	60726.8	1173.69	38.673	9.8	1975.19	705.073	217331	96856.4	197.85
1943	2640	37.57	39.6523	39.9781	16	16	Female	Electiv	Lo_normal	0.991	4.453	5.383	5.237	1.1	2.353	2.4	9.607	1.8	1.2	1.867	1.7	1.4	21.48	4	6.815	1.6	45.427	122.91	8.847	19.257	14.23	37.34	46213.3	425.187	60.555	9.8	1164.04	785.38	179150	27461.3	129.66
1944	3578	39.42	29.1937	29.7604	12	14	Male	Vaginal	Delayed	0.952	4.05	5.42	5.417	1.1	2.297	2.4	15.737	1.8	1.2	2.167	1.7	1.4	21.387	4	11.08	1.6	67.953	197.307	14.87	15.817	15.86	26.3	37108.8	1250.32	5.7	9.8	1295.11	656.33	183678	23005.7	157.853
1947	2712	38.28	34.9514	33.4949	12	13	Female	Electiv	Hi_normal	0.955	4.163	4.973	5.2	1.1	2.297	2.4	4.017	1.8	1.2	1.975	1.7	1.4	21.387	4	9.68	1.6	18.347	185.04	9.323	3.087	15.275	104.703	22563.7	146.723	14.08	9.8	591.437	152.27	157908	20677.1	56.943
1948	2606	38.14	35.0308	35.5893	16	14	Male	Electiv	Normal	0.754	4.087	5.123	5.31	1.1	2.43	2.4	4.555	1.8	1.2	1.75	1.7	1.4	21.2	4	11.653	1.6	45.15	176.527	18.337	13.573	19.847	16.543	56961.3	248.287	22.65	9.8	907.997	1019.02	187945	17858.8	115.207
1950	2726	39.85	24.5311	25.9138	12	12	Male	Vaginal	Normal	0.942	4.273	4.673	5.42	1.1	2.24	2.4	5.515	1.8	1.2	1.85	1.7	1.4	21.853	4	8.697	1.6	61.027	105.327	16.803	14.38	21.31	31.483	51467.3	958.763	32.485	9.8	1309	375.2	178652	16531	105.18
1951	2934	40.85	23.822	24.5777	12	15	Male	Vaginal	Normal	0.942	4.313	9.865	5.453	1.1	2.34	420.253	106.807	29.783	1.2	1.9	1.7	1.4	23.15	4	14.71	1.6	103.103	765.96	29.72	77.273	19.34	33.867	57810.7	1453.45	15.72	9.8	1837.46	669.647	198035	17606.3	86.863
1953	3496	41	33.3552	29.7577	12	14	Female	Vaginal	Hi_normal	0.576	4.123	6.203	5.563	1.1	2.217	2.4	34.883	1.8	1.2	1.775	1.7	1.4	21.667	4	6.19	1.6	48.513	112.1	19.543	22.717	19.337	37.987	61767.5	1250.19	74.223	9.8	1399.7	1107.77	173307	17548.9	91.19
1954	2864	40.28	40.9062	42.8693	16	15	Female	Vaginal	Hi_normal	0.864	4.277	5.46	5.56	1.1	2.503	2.4	4.555	1.8	1.2	2.445	1.7	1.4	21.947	4	4.76	1.6	41.223	114.84	15.92	10.803	25.44	29.827	31723.5	1062.01	12.95	9.8	1237.17	556.53	6412	14822.4	134.383
1955	3014	39.57	26.987	24.282	18	16	Male	Vaginal	Normal	0.856	2.075	7.135	5.403	2.985	2.513	2.4	3.67	1.8	2.405	2.667	1.7	1.4	19.4	4	5.315	3.875	40.597	92.387	11.37	9.513	11.525	30.643	53667.9	570.98	87.127	9.8	1316.48	796.2	262710	20333.6	154.947
1956	3278	41.14	32.6105	34.642	14	14	Female	Vaginal	Normal	0.992	2.14	6.57	5.32	2.86	2.467	2.4	3.425	6.06	2.98	2.327	1.7	1.4	22.53	4	4.78	4.38	48.91	81.807	22.31	15.503	14.58	24.223	65401.8	511.693	65.28	9.8	1447.89	869.51	257358	23599.4	132.34
1960	3090	39.14	33.6701	30.6749	26	16	Male	Vaginal	Normal	0.971	2.56	9.34	5.727	2.405	2.8	2.4	5.745	1.8	2.735	2.67	1.7	1.4	21.137	4	6.48	3.905	29.117	81.11	10.987	10.58	14.265	13.365	26202.2	257.533	71.59	9.8	1431.82	832.023	230315	19504.1	112.157
1962	2982	38.42	33.9165	35.9452	12	14	Male	Electiv	Lo_normal	0.999	2.04	7.703	6.323	2.637	2.7	2.4	6.743	1.8	3.023	2.815	1.7	1.4	22.22	4	5.355	4.073	22.573	159.007	15.797	3.21	16.39	25.267	27774.3	435.187	19.4	9.8	861.937	571.98	263081	19994.3	265.713
1964	2502	40.42	31.0472	30.2752	14	12	Male	Vaginal	Hi_normal	0.997	2.04	8.205	6.863	2.463	2.777	2.4	32.74	1.8	2.857	3.05	1.7	1.4	22.65	4	6.84	4.98	79.99	146.393	25.343	17.087	26.44	78.78	56056.9	533.517	52.5	9.8	3175.41	873.7	237023	17987.2	194.94
1966	3238	39.14	29.1417	28.7584	12	15	Male	Vaginal	Normal	0.99	3	8.5	5.5	2.88	2.763	2.4	3.99	1.8	3.017	3.187	1.7	1.4	22.543	4	9.36	5.71	37.22	209.44	30.12	8.397	9.16	33.723	30833	579.463	5.7	9.8	1073.87	739.137	273903	20048.3	110.91
1968	3392	41.28	37.7413	31.2033	16	12	Female	Vaginal	Normal	0.956	4.213	9.34	6.033	3.523	3.53	2.4	4.07	1.8	3.16	3.313	3.975	1.4	24.727	4	11.643	4.66	39.097	95.423	9.183	13.053	15.63	34.413	27239.5	420.11	29.48	9.8	1607.99	988.657	206999	16085.8	215.187
1969	2438	37.28	34.1711	33.3607	19	16	Male	Vaginal	Normal	0.612	3.927	8.775	6.233	3.35	3.203	2.4	10.37	1.8	2.963	4.273	3.625	1.4	27.593	8.865	14.26	6.253	39.833	210.557	13.085	27.4	21.22	62.447	45683.7	515.72	211.673	9.8	1504.01	1536.02	249000	9808.76	284.753
1970	1670	35.42	29.4401	24.1314	12	12	Female	Emergcy	Normal	0.997	5.99	9.91	7.027	3.503	3.507	2.4	13.86	1.8	3.12	3.643	1.7	1.4	26.353	4	8.485	6.297	58.133	214.423	16.547	8.165	13.615	47.453	36236	304.2	5.7	9.8	1333.7	818.937	208018	17147	185.227
1971	2604	37.14	25.191	26.1355	13	14	Female	Vaginal	Lo_normal	0.989	5.307	14.353	7.533	4.15	3.083	2.4	8.76	4.12	3.483	4.49	1.7	1.4	27.41	8.45	9.445	6.927	33.057	200.747	27.22	13.88	24.743	34.287	33813.4	1111.11	139.99	9.8	1019.86	744.847	224251	21001.3	97.69
1973	2656	39	21.963	20.0411	13	10	Male	Vaginal	Delayed	0.984	5.343	9.34	7.007	3.383	3.397	7.64	11.367	1.8	3.487	4.13	4.27	1.4	28.77	10.625	12.237	6.837	38.333	124.253	7.597	17.993	12.857	22.93	30920.4	433.547	55.407	9.8	1244.56	1373.28	195018	18672.1	183
1974	2794	39.71	43.4004	34.1437	16	14	Male	Vaginal	Ma_delayed	1	6.985	13.107	8.24	4.07	3.25	9.775	4.697	8.08	3.69	4.93	4.913	1.4	24.89	15.69	14.47	6.943	24.353	183.085	10.057	9.48	16.233	39.45	20469.1	400.557	15.36	9.8	1426.3	1165.38	244727	19393.6	413.79
1975	3020	38.14	33.9548	33.7166	14	12	Male	Vaginal	Lo_normal	0.693	2.465	7.573	5.55	2.305	2.44	2.4	11.933	5.66	2.583	2.71	1.7	1.4	23.36	4	7.383	3.685	69.053	310.857	32.027	20.913	27.51	52.56	71026.8	1325.19	31.255	24.07	1895.98	1113.7	176598	88405.3	196.02
1976	3122	40.28	30.0479	34.5216	16	16	Female	Emergcy	Delayed	1	0.7	6.737	5.753	1.1	2.353	2.4	5.243	1.8	2.52	2.907	1.7	1.4	18.74	4	5.1	3.365	67.843	142.617	23.42	11.597	15.725	46.577	48875.6	303.407	21.21	9.8	1383.92	605.193	159504	33925.2	159.213
1978	3462	38.85	40.0876	38.2834	12	14	Male	Electiv	Normal	0.885	2.16	7.03	5.97	2.335	2.737	2.4	10.503	1.8	2.69	2.88	1.7	1.4	18.63	4	7.51	5.605	59.44	187.43	17.963	31.017	20.615	19.617	26514.9	877.21	55.423	9.8	821.293	1210.71	182796	28116.6	161.19
1979	3480	40.14	36.6324	32.0548	18	16	Female	Vaginal	Hi_normal	0.556	0.7	8.793	5.377	2.717	2.43	2.4	15.85	29.413	2.603	2.735	1.7	1.4	19.73	4	4.9	3.525	48.223	103.177	10.947	8.24	21.875	5.903	52986.9	974.127	13.03	9.8	1567.31	539.9	173680	23626.7	129.14
1980	3050	37.85	28.0712	25.7358	12	13	Male	Vaginal	Ma_delayed	0.991	3.85	7.323	5.763	3.127	2.7	2.4	3.18	1.8	2.717	3.12	1.7	1.4	19.4	4	8.33	3.757	73.647	155.067	8.167	10.08	21.355	38.16	25944.3	912.783	19.295	9.8	1503.31	740.49	168177	21958.8	93.237
1981	3550	40.14	33.3443	36.7146	12	12	Male	Vaginal	Normal	0.973	3.055	7.197	5.007	2.45	2.563	2.4	12.36	1.8	2.77	2.71	1.7	1.4	21.653	4	10.68	3.547	59.58	189.807	7.997	29.003	24.483	68.073	54341.1	1255.75	50.64	9.8	1452.62	1810	226562	23030.5	360.57
1982	3504	38.71	41.306	31.0691	12	17	Male	Vaginal	Delayed	0.701	3.557	9.047	6.18	2.943	2.777	2.4	3.51	1.8	3.093	4.3	1.7	1.4	24.257	4	4.917	4.2	47.73	175.5	19.367	9.09	18.155	14.013	59785.9	417.203	16.505	9.8	1362.18	706.427	184951	22174.7	199.08
1984	3080	40.14	23.5483	24.1643	14	14	Male	Vaginal	Hi_normal	0.767	3.357	7.957	6.343	3.055	3.04	2.4	6.203	4.223	3.013	3.113	4.7	1.4	26.155	4	12.507	4.267	69.44	178.337	16.523	20.517	28.295	46.117	62981.1	679.867	54.19	9.8	1385.46	5.25	157342	22484.4	1.4
1985	2388	38.57	36.6297	38.3929	16	14	Female	Electiv	Lo_normal	0.507	3.19	10.72	6.527	2.853	2.9	2.4	4.807	1.8	3.163	3.45	1.7	1.4	23.823	4	9.017	4.19	75.273	145.387	13.83	30.917	93.785	32.207	31201.2	684.427	52.78	9.8	972.903	1151.31	143837	20658.6	181.59
1986	2802	38.57	30.6612	25.8344	12	12	Male	Emergcy	Lo_normal	0.978	4.54	10.597	6.35	3.15	3.223	6.675	8.347	1.8	3.587	4.367	3.777	1.4	27.097	4	11.483	5.147	46.663	155.853	18.965	14.05	15.96	35.18	40291.9	342.487	30.64	9.8	925.243	925.625	177945	23050.8	300.897
1995	3480	38	38.4339	36.0684	18	14	Male	Electiv	Normal	0.688	5.297	10.43	6.7	3.957	3.397	8.15	6.527	1.8	4.41	4.217	1.7	1.4	25.513	4	9.627	5.897	21.587	193.397	8.687	5.425	20.285	24.41	18369	118.053	14.52	9.8	1177.35	186.48	145796	27309.2	31.497
1998	2714	40.57	23.7864	23.1951	12	12	Male	Vaginal	Normal	0.983	4.633	8.583	6.553	3.397	2.893	2.4	6.05	1.8	3.497	4.043	1.7	1.4	27.92	4	10.64	5.273	50.697	134.983	15.4	26.045	47.435	24.207	54729	1155.39	56.15	9.8	1148.15	1142.99	170810	108329	214.77
1999	3220	40	38.5298	35.781	12	14	Male	Vaginal	Normal	0.998	0.7	2.1	1.4	1.1	0.4	2.4	10.787	1.8	1.2	0.7	3.955	1.4	17.22	4	11.183	1.6	36.917	130.195	25.483	15.083	45.865	51.135	25395.8	799.03	91.47	9.8	1008.27	584.683	184790	103815	268.03
2001	2948	39.14	33.8617	34.1465	16	16	Female	Vaginal	Delayed	0.689	0.7	8.385	1.4	1.1	0.4	2.4	5.625	1.8	1.2	0.7	4.15	1.4	17.293	4	8.52	1.6	38.533	148.313	24.27	8.61	2.4	50.08	64175	1451.16	55.85	9.8	805.1	653.987	230228	89666.3	128.303
2003	3670	39.28	34.4997	34.3518	12	12	Male	Electiv	Normal	0.995	0.7	6.23	1.4	1.1	0.4	2.4	8.365	1.8	2.69	0.7	1.7	1.4	18.123	4	5.775	6.67	46.163	166.587	12.697	2.47	10.215	26.05	57916.2	458.27	5.7	9.8	719.553	242.227	177725	99290.3	87.363
2005	3584	40	33.4647	33.2293	16	14	Male	Vaginal	Normal	0.959	0.7	2.1	2.91	1.1	0.4	2.4	3.89	11.173	2.88	0.7	1.7	1.4	17.52	4	7.3	1.6	18.493	83.067	22.147	9.327	8.17	21.767	31719	733.063	82.23	9.8	1676.07	503.33	164236	85319.6	240.883
2007	2364	37.85	34.8857	34.8063	16	16	Male	Vaginal	Normal	0.972	0.7	2.1	1.4	1.1	0.4	2.4	3.883	3.96	1.2	0.7	1.7	1.4	17.22	8.37	10.033	3.245	35.953	261.53	14.977	4.03	46.53	24.29	46228.4	327.4	18.665	9.8	920.86	302.15	205819	94340.9	76.213
2008	3354	41.14	24.8652	27.6988	12	12	Male	Vaginal	Normal	0.871	0.7	5.295	1.4	1.1	0.4	2.4	10.21	4.917	2.777	0.7	1.7	1.4	18.953	4	7.935	1.6	67.5	150.927	24.18	16.32	9.465	47.407	39258.8	273.217	82.283	9.8	1215.91	691.747	192428	95610.3	313.313
2009	2644	38.14	27.0664	26.8255	14	11	Female	Electiv	Normal	0.995	0.7	6.035	1.4	1.1	0.4	2.4	15.55	5.923	1.2	0.7	1.7	1.4	17.37	4	6.637	1.6	66.46	155.287	24.537	3.77	17.505	49.877	19800.3	687.08	5.7	9.8	915.473	187.875	182316	93631.1	43.18
2010	3812	38.14	41.4401	31.9671	16	14	Male	Electiv	Lo_normal	0.97	0.7	5.495	3.185	1.1	0.4	2.4	2.06	4.807	2.825	0.7	1.7	1.4	18.05	4	7.15	4.865	29.577	164.61	6.743	5.163	15.565	15.437	28056.3	755.88	15.44	9.8	941.917	367.953	158828	92257.8	148.183
2012	2944	39.71	29.796	32.9692	12	12	Male	Electiv	Hi_normal	0.753	0.7	5.59	1.4	1.1	0.4	2.4	7.693	4.345	1.2	0.7	1.7	1.4	17.747	4	7.02	1.6	28.41	111.513	11.673	6.433	10.465	13.567	57543.8	715.2	18.305	9.8	1688.26	490.785	177353	63376.9	187.297
2015	3172	39.42	30.1081	28.0548	15	12	Female	Vaginal	Normal	0.998	0.7	6.883	3.365	1.1	0.4	2.4	5.563	5.21	3.063	0.7	1.7	1.4	17.747	9.725	12.055	1.6	84.537	188.323	12.27	4.755	17.235	40.827	39010.1	451.857	17.14	9.8	1629.7	384.09	216088	107445	107.225
2016	3038	38.14	27.8686	34.9952	16	14	Male	Vaginal	Normal	0.998	0.7	7.47	1.4	1.1	0.4	2.4	27.46	5.21	2.94	0.7	1.7	1.4	17.22	10.465	9.375	3.79	2.627	173.337	12.717	7.18	32.28	37.96	43440	1590.39	41.59	9.8	2485.88	645.53	273158	113963	133.893
2017	2564	37.71	30.7899	28.3614	10	16	Male	Electiv	Normal	0.997	0.7	2.1	1.4	1.1	0.4	2.4	8.537	1.8	2.995	0.7	1.7	1.4	17.37	4	9.77	1.6	28	130.713	9.57	2.565	24.255	42.233	40484	177.373	5.7	9.8	654.843	423.813	153519	91057.8	80.98
2025	2660	37.71	25.0021	24.2409	13	11	Female	Electiv	Lo_normal	1	0.7	2.1	3.98	1.1	0.4	2.4	6.153	4.2	2.545	0.7	1.7	1.4	17.22	4	6.81	1.6	29.397	182.62	12.727	5.79	17.12	29.183	48617	243.253	32.67	9.8	866.29	424.773	135408	113736	137.953
2028	2990	39.42	33.6427	30.6256	21	15	Male	Vaginal	Ma_delayed	1	0.7	2.1	1.4	1.1	0.4	2.4	13.98	7.313	2.53	0.7	1.7	1.4	18.423	4	10.687	1.6	71.237	139.047	22.883	27.863	8.39	59.31	47575.7	592.763	46.625	9.8	1230.82	667.21	139046	93450.4	111.547
2030	3258	39	37.3552	37.848	12	14	Male	Vaginal	Normal	0.58	0.7	6.163	2.98	1.1	0.4	2.4	9.917	3.93	2.54	0.7	1.7	1.4	19.253	4	4.64	1.6	47.063	157.143	21.83	14.637	14.815	31.63	53997.3	596.673	12.675	9.8	1745.37	782.987	191543	113087	213.55
2031	2602	37.28	36.6215	30.6174	16	16	Male	Electiv	Ma_delayed	0.504	0.7	6.67	2.91	1.1	0.4	2.4	4.933	4.65	3.03	0.7	1.7	1.4	17.52	4	4.74	1.6	38.803	154.117	13.76	3.917	15.73	17.89	25120.7	119.617	5.7	9.8	1102.25	454.52	130314	98252.4	105.387
2037	3196	40.14	35.77	36.23	15	16	Male	Vaginal	Hi_normal	0.845	0.7	6.425	1.4	1.1	0.4	2.4	6.32	4.643	1.2	0.7	4.725	1.4	17.37	4	10.01	1.6	88.513	188.357	35.763	34.99	24.26	67.917	34215.7	620.98	77.587	20.475	1928.77	1195.35	179630	104995	333.71
2038	2866	38.57	43.7481	35.8111	12	14	Male	Electiv	Delayed	0.998	0.7	4.85	3.515	1.1	0.4	2.4	3.8	1.8	1.2	0.7	3.745	1.4	17.673	4	9.98	1.6	39.497	207.8	18.39	14.733	22.475	38.223	49119	610.993	30.595	9.8	1010.21	964.58	146758	104123	274.557
2041	3622	38.28	31.7782	31.948	12	16	Female	Vaginal	Normal	0.978	0.7	7.8	4.265	1.1	0.4	2.4	5.24	4.19	2.577	0.7	1.7	1.4	19.257	4	4.547	1.6	30.783	83.85	20.15	11.553	16.325	25.833	41302.2	477.29	17.717	9.8	878.123	438.38	164074	96904.3	111.977
2042	2636	38.28	35.9945	38.4997	16	14	Male	Electiv	Ma_delayed	1	0.7	7.405	3.18	1.1	0.4	2.4	13.96	4.063	3.403	0.7	1.7	1.4	18.427	4	6.15	1.6	36.747	185.233	12.693	14.907	18.455	55.453	15845.1	608.993	5.7	9.8	968.18	501.005	149392	117484	75.067
2044	3258	38.85	25.7029	26.8419	16	12	Male	Vaginal	Lo_normal	0.888	0.7	6.817	1.4	1.1	0.4	2.4	43.527	4.87	2.885	0.7	1.7	1.4	18.5	4	5.127	1.6	33.327	179.043	17.52	26.065	27.433	16.987	18614.8	1105.78	21.577	9.8	1854.33	611.703	132810	93569.7	251.32
2045	3134	41.14	36.9281	37.6427	12	12	Male	Vaginal	Lo_normal	0.579	0.7	8.127	1.4	1.1	0.4	2.4	31.89	4.715	2.83	0.7	1.7	1.4	17.293	4	7.013	1.6	57.187	289.79	30.653	15.215	24.673	33.843	34155.7	615.683	16.21	9.8	2074.63	701.57	131694	108220	230.103
2046	2636	36.28	31.2005	31.0089	16	16	Male	Vaginal	Delayed	1	0.7	7.247	3.65	1.1	0.4	2.4	8.08	4.685	2.92	0.7	1.7	1.4	18.577	4	8.13	1.6	33.15	245.637	25.53	35.42	22.883	32.377	47892.4	467.033	45.96	9.8	755.38	954.37	200441	102713	202.08
2048	3004	40	33.0787	30.0479	16	12	Female	Vaginal	Lo_normal	0.998	0.7	5.147	1.4	1.1	0.4	2.4	4.533	4.36	2.84	0.7	5.07	1.4	19.933	4	9.515	1.6	71.44	126.817	23.583	15.94	25.02	21.055	54071.9	969.443	64.347	43.655	1453.44	980.957	155587	100497	144.25
2049	2964	39.57	31.7974	25.41	16	12	Female	Vaginal	Ma_delayed	0.983	2.88	7.577	4.843	1.1	1.927	2.4	9.043	1.8	1.2	1.7	3.72	1.4	16.757	4	8.657	1.6	65.533	98.05	32.72	27.68	22.185	53.423	66542.2	222.267	127.843	9.8	1372.84	871.833	175720	87427.5	110.567
2050	3370	40.71	39.9535	37.191	16	16	Female	Vaginal	Normal	0.647	0.7	6.58	4.947	1.1	1.78	2.4	7.06	1.8	1.2	2.147	1.7	1.4	18.53	4	11.16	4.25	75.683	96.58	21.737	11.023	6.995	48.37	39111.6	744.42	5.7	9.8	1933.7	352.06	228123	111330	174.5
2058	2372	37.28	25.2868	24.2491	9	14	Female	Emergcy	Normal	0.998	2.95	8.093	5.467	1.1	1.887	2.4	16.355	3.93	1.2	2.01	1.7	1.4	18.047	4	6.495	1.6	29.6	88.04	17.897	12.3	13.35	14.797	15265.3	84.697	5.7	9.8	2642.42	266.25	159255	78993.4	123.62
2060	3500	39.42	43.6413	39.4168	16	18	Male	Vaginal	Normal	0.937	3.325	7.857	5.393	1.1	2.003	2.4	12.32	1.8	1.2	2.25	5.373	1.4	21.1	4	12.265	4.34	90.37	126.55	23.957	25.913	15.12	23.287	48423.3	503.417	71.347	9.8	2095.43	844.02	8209.21	96729.6	281.91
2061	2950	37.14	36.95	36.0767	12	12	Female	Electiv	Normal	0.979	1.825	7.835	6.633	1.1	2.08	2.4	9.15	1.8	1.2	3.507	1.7	1.4	21.287	4	2.475	1.6	35.113	149.583	20.96	9.877	9.855	43.7	48292.3	574.383	19.52	9.8	926.18	436.473	8784.12	115114	77.663
2062	3356	39	32.3614	27.4114	14	15	Male	Vaginal	Normal	0.969	3.323	6.293	6.147	1.1	1.847	2.4	32.45	5.13	1.2	2.923	1.7	1.4	19.097	4	4.917	1.6	43.847	112.487	19.373	8.41	8.575	20.883	45882.6	525.27	5.7	9.8	3490.26	120.265	6586.23	87449.4	44.115
2065	2540	38.71	40.2574	37.3634	12	13	Male	Electiv	Normal	0.997	5.535	7.78	5.49	1.1	2.47	2.4	20.347	1.8	2.945	4.403	1.7	1.4	20.637	10.075	6.95	4.665	38.837	217.773	10.97	3.29	15.765	19.267	26875.2	222.47	5.7	9.8	686.857	186.543	7734.22	91091.4	113.87
2066	3142	40.28	33.8261	27.8604	16	12	Female	Vaginal	Hi_normal	1	5.01	8.127	5.787	1.1	2.283	2.4	7.587	1.8	2.71	3.657	1.7	1.4	21.503	4	15.32	4.377	72.167	232.413	27.883	23.577	21.27	33.963	26057.6	519.54	14.535	9.8	1183.32	770.52	8674.86	101919	224.213
2068	2488	38.85	28.9117	28.1287	12	12	Male	Vaginal	Lo_normal	0.759	8.035	10.507	6.3	1.1	2.607	2.4	8.727	1.8	2.93	4.867	4.905	1.4	25.68	4	16.803	5.453	70.96	208.25	23.007	15.807	18.177	44.927	54586.8	744.55	29.68	9.8	783.553	961.813	7904.27	95843.4	170.063
2069	2800	37.57	29.4319	35.3484	12	16	Male	Electiv	Normal	0.994	6.03	10.667	8.197	3.495	2.897	6.56	14.707	1.8	3.07	3.783	4.383	1.4	24.21	4	10.6	5.503	31.44	66.917	19.407	11.873	15.723	22.82	49353.1	147.713	26.085	9.8	968.123	771.497	207189	126148	73.18
2070	3160	37.85	30.6721	25.1417	16	12	Male	Electiv	Delayed	0.998	5.777	9.27	8.217	2.915	2.23	2.4	7.937	1.8	3.453	2.53	1.7	1.4	23.323	4	13.485	4.477	38.87	221.09	21.69	6.993	19.933	57.853	37808.2	482.787	17.025	9.8	849.003	443.733	155215	130012	89.897
2073	3588	41.42	35.3429	36.2108	16	16	Male	Vaginal	Delayed	0.662	7.247	10.943	9.47	2.945	3.087	12.633	47.667	8.173	3.36	4.08	6.327	1.4	23.4	12.847	15.87	5.877	58.653	159.98	19.927	44.14	17.11	27.6	65542.7	1238.32	53.29	9.8	1602.15	910.273	190777	87797	334.907
2074	3210	37.71	34.141	29.7796	12	14	Female	Emergcy	Lo_normal	0.998	0.7	7.493	4.92	1.1	1.86	2.4	5.12	1.8	1.2	2.68	1.7	1.4	20.143	4	2.475	1.6	32.883	210.647	9.973	6.253	45.61	29.237	28012.9	358.277	23.705	9.8	1335.04	331.835	180719	107922	151.52
2076	2988	39.42	32.2163	31.8604	12	16	Female	Vaginal	Normal	0.989	0.7	6.533	5.613	1.1	1.767	2.4	22.337	8.915	1.2	2.22	1.7	1.4	16.22	4	0.2	1.6	42.453	129.56	24.1	13.943	41.67	12.977	36752.4	509.39	15.53	9.8	1252.64	490.543	146715	75906.5	197.94
2078	3430	38.42	37.295	37.1444	18	14	Male	Vaginal	Lo_normal	0.957	0.7	6.857	5.27	1.1	1.793	2.4	17.58	1.8	1.2	1.885	1.7	1.4	15.897	4	15.165	1.6	60.64	321.237	31.653	13.493	33.53	45.127	42639.6	698.37	27.125	9.8	1260.16	948.57	250435	31349.8	319.883
2083	2896	39.28	31.091	31.0992	14	14	Female	Vaginal	Normal	0.985	0.7	6.515	5.647	1.1	1.953	2.4	9.203	1.8	1.2	2.557	5.315	1.4	16.327	4	14.55	3.4	55.867	147.067	38.93	10.925	26.82	51.3	59858.5	446.21	12.435	9.8	924.05	898.243	241185	32511.3	235.04
2084	3500	40	36.6516	36.9446	12	12	Male	Vaginal	Normal	0.997	3.22	7.057	5.36	1.1	1.967	2.4	6.067	1.8	2.635	1.89	1.7	1.4	15.895	4	5.115	1.6	93.71	111.59	22.21	14.23	32.7	15.987	42717.4	697.087	5.7	23.875	1287.66	721.82	154509	27557.9	169.167
2087	3390	38.42	33.1116	33.4647	16	16	Male	Vaginal	Normal	0.926	3.97	8.097	5.16	1.1	2.103	2.4	8.2	1.8	1.2	1.89	1.7	1.4	17.08	4	10.347	1.6	31.097	39.657	11.84	15.223	2.4	21.593	17796	394.327	22.88	9.8	1067.72	510.07	126145	26507.7	135.687
2089	2356	38.28	28.5558	26.0315	12	14	Male	Vaginal	Ma_delayed	0.998	2.62	6.98	4.953	1.1	2.077	2.4	5.74	1.8	1.2	3.163	4.885	1.4	17.607	4	5.36	1.6	40.807	45.963	18.51	43.94	12.32	17.987	60526	933.297	75.625	9.8	1168.72	1270.7	202098	21680.5	516.35
2092	3080	40.85	40.178	40.063	17	14	Female	Vaginal	Lo_normal	0.959	2.255	8.69	6.427	1.1	2.49	12.425	25.767	35.217	1.2	2.63	3.56	1.4	20.447	4	6.807	3.455	48.35	106.627	21.407	33.3	17.08	20.317	26548.9	196.93	106.087	9.8	513.583	1277.03	168198	21022.3	220.983
2093	3238	40	49.8097	39.5483	12	12	Female	Vaginal	Hi_normal	0.751	3.23	8.017	5.463	1.1	2.223	2.4	5.3	1.8	1.2	3.477	1.7	1.4	19.107	4	1.375	5.42	62.257	141.907	21.633	3.48	18.38	22.56	35539.6	490.46	5.7	9.8	575.46	464.915	112528	23006.7	69.767
2095	2706	39.28	32.1068	31.8467	12	14	Female	Vaginal	Lo_normal	0.992	6.857	10.83	7.79	1.1	2.373	7.365	3.693	1.8	4.037	3.85	4.3	1.4	21.707	4	9.027	3.75	67.083	146.287	19.48	6.47	30.54	15.743	26605.7	1622.54	5.7	9.8	1149.2	811.365	152794	32677.8	160.733
2096	3900	40.42	35.8357	29.8645	12	14	Male	Vaginal	Normal	0.576	3.457	9.803	6.13	1.1	2.183	2.4	4.98	1.8	2.85	2.65	1.7	1.4	24.66	4	11.58	4.32	17.91	182.273	19.083	10.33	31.435	33.747	29883	851.285	5.7	9.8	940.977	712.55	166480	29321.6	120.53
2097	3164	38.57	29.6865	30.5024	12	12	Male	Vaginal	Normal	0.987	4.663	8.927	6.723	2.625	2.563	2.4	7.007	1.8	3.513	5.157	4.29	1.4	23.533	4	11.447	5.017	59.333	199.217	11.033	11.133	37.89	71.09	25851.4	910.01	25.755	9.8	1595.55	539.677	171268	102207	111.297
2098	3288	39.85	20.5147	20.9966	12	12	Male	Vaginal	Delayed	0.852	4.42	2.1	6.14	1.1	2.227	2.4	10.425	7.75	3.37	0.7	1.7	1.4	24.36	4	11.013	1.6	73.92	155.843	18.537	11.827	33.26	22.72	78800	1687.32	5.7	9.8	1356.22	929.027	181178	96913.4	192.533
2103	2814	37.57	34.8528	34.5927	14	14	Male	Vaginal	Lo_normal	0.974	5.087	2.1	7.89	1.1	1.725	2.4	7.51	3.885	3.245	3.27	4.347	1.4	22.39	4	14.197	1.6	59.197	197.51	21.223	11.655	25.645	47.59	37504.4	686.88	5.7	9.8	1034.53	1070.86	158787	117140	205.283
2105	2738	38.28	31.1348	29.2348	12	12	Female	Vaginal	Normal	0.789	6.037	7.865	7.563	1.1	2.897	2.4	6.635	5.897	4.753	3.82	7.115	1.4	30.257	13.92	16.473	4.07	36.507	151.22	14.603	11.2	32.835	32.163	42940.4	568.003	5.7	9.8	1298.28	804.527	161357	124407	170.057
2112	3478	40.14	27.6769	27.1896	12	14	Male	Vaginal	Normal	0.999	2.787	2.1	6.533	2.44	1.45	2.4	4.99	5.86	1.2	3.457	1.7	1.4	25.44	25.045	13.817	7.78	27.087	84.367	23.5	10.347	19.347	84.66	32869.4	121.733	5.7	9.8	1071.55	496.433	145527	27295.5	108.653
2113	3740	40.42	32.1342	30.3299	16	16	Female	Vaginal	Normal	0.969	4.355	2.1	6.38	1.1	1.75	2.4	6.295	1.8	3	3.365	1.7	1.4	22.78	4	5.135	1.6	66.093	254.35	20.317	6.76	26.605	28.063	56236.3	940.555	5.7	9.8	1256.86	261.547	156665	94403	152.683
2115	3204	38.28	42.6092	36.1944	19	19	Female	Vaginal	Normal	0.949	5.63	2.1	7.337	1.1	2.7	2.4	18.06	6.307	3.475	2.415	1.7	1.4	26.163	4	10.523	1.6	35.147	128.12	30.073	12.353	19.685	27.247	56204.4	531.29	5.7	9.8	998.88	581.385	132177	27262.5	93.385
2117	3060	39.57	29.6591	30.0835	12	12	Female	Vaginal	Hi_normal	0.993	4.49	2.1	6.723	1.1	2.013	2.4	4.04	4.55	3.277	1.63	4.373	1.4	23.567	4	9.897	1.6	22.717	95.16	19.8	14.107	19.747	18.667	45749.1	511.877	5.7	9.8	1226.46	829.65	131618	29074.8	342.81
2120	2928	39.85	40.9993	34.2669	18	16	Female	Vaginal	Normal	0.899	4.88	2.1	6.767	3.687	3.107	2.4	13.805	1.8	3.013	2.473	1.7	1.4	28.64	9.05	10.28	4.295	59.253	136.323	23.963	14.187	20.123	21.08	40141.9	355.587	25.92	9.8	2551.36	697.21	166215	27917.7	183.92
2122	2682	37.85	46.4805	35.4305	12	14	Female	Vaginal	Normal	0.997	0.7	11.98	1.4	1.1	0.4	2.4	7.377	4.665	1.2	2.915	5.515	1.4	5	10.59	9.973	6.947	51.6	205.027	23.15	7.703	21.973	78.16	26307.8	652.7	17.41	9.8	1688.85	664.777	190829	30414.7	49.617
2123	3170	40.57	41.5003	39.7673	16	12	Female	Vaginal	Normal	0.992	5.715	6.61	6.913	3.957	3.583	6.347	3.853	1.8	2.97	4.307	1.7	1.4	34.68	14.475	8.9	4.635	50	81.69	26.02	17.787	28.065	21.13	28367.1	530.373	23.14	9.8	1816.48	698.947	138825	86162.8	253.323
2124	3610	41.14	25.3552	23.8686	12	14	Female	Vaginal	Normal	0.992	5.47	2.1	6.41	1.1	2.487	2.4	16.047	17.803	3.643	2.467	3.787	1.4	28.22	4	10.307	1.6	94.313	207.287	26.27	11.31	33.81	22.537	61057.8	649.063	5.7	9.8	4365.76	734.58	164437	26475	168.473
2125	2590	38.85	25.8371	25.8727	16	15	Male	Vaginal	Normal	0.981	5.395	2.1	8.153	2.505	3.297	2.4	10.15	1.8	4.057	2.547	4.17	1.4	29.117	4	16.13	3.875	92.097	187.777	15.71	18.493	23.09	43.46	23548.7	541.86	5.7	9.8	1345.77	745.91	146031	97777.6	103.767
2127	2846	36.85	39.9973	32.1095	12	12	Male	Vaginal	Lo_normal	0.876	6.583	6.57	9.827	3.66	4.837	2.4	7.1	5.807	3.693	3.823	5.595	1.4	30.727	9.715	13.445	4.08	47.837	156.493	12.01	5.987	19.18	30.103	17185.5	361.757	5.7	9.8	1155.92	340.647	139821	93725.9	130.115
2129	2836	39.28	34.486	41.9083	17	14	Female	Emergcy	Hi_normal	0.706	5.903	6.66	8.797	5.57	5.07	12.263	4.98	1.8	3.587	4.977	10.59	1.4	36.263	10.145	10.23	9.303	43.42	181.767	28.017	3.58	2.4	24.363	46471.3	583.57	5.7	9.8	885.12	267.995	118785	113047	70.445
2131	3450	40.28	32.9719	29.9603	14	15	Male	Vaginal	Delayed	0.971	0.7	2.1	1.4	1.1	0.4	2.4	7.677	4.695	2.893	0.7	1.7	1.4	5	4	8.05	1.6	60.39	164.747	22.81	3.39	14.85	23.247	35596.6	64.66	5.7	9.8	1142.19	337.303	156023	26345.9	70.26
2133	3176	38	44.9309	32.0192	12	12	Male	Vaginal	Normal	0.996	0.7	2.1	1.4	1.1	0.4	2.4	7.025	4.09	1.2	0.7	1.7	1.4	5	4	9.187	10.23	57.84	227.87	26.507	6.663	29.505	46.53	58743.6	820.267	5.7	9.8	1598.88	316.385	128432	23449	89.67
2135	2840	40.71	35.5455	34.5161	9	10	Female	Vaginal	Ma_delayed	1	8	8.83	9.043	2.735	3.6	9.585	17.475	4.95	4.555	2.663	5.025	1.4	32.737	8.42	13.233	6.415	61.507	133.15	18.67	11.775	23.5	28.633	39465.2	828.915	5.7	9.8	1220.93	676.313	195547	87818	96.485
2137	2790	37.57	32.3094	31.5099	14	14	Male	Vaginal	Normal	0.995	0.7	2.1	1.4	1.1	0.4	2.4	5.86	1.8	2.98	0.7	1.7	1.4	5	4	10.423	1.6	51.833	209.203	24.69	11.133	49.71	35.677	33740	462.7	5.7	9.8	1285.64	587.273	171818	25443.4	167.917
2138	2864	39.57	37.5031	33.7741	16	17	Female	Vaginal	Normal	0.902	0.7	2.1	1.4	1.1	0.4	2.4	5.203	4.417	3.67	2.865	1.7	1.4	5	4	8.39	1.6	68.42	186.643	12.453	12.617	18.995	39.787	44569.1	592.55	5.7	9.8	1215.27	691.153	230487	23684.1	160.7
2140	3356	40	35.8576	31.6085	12	14	Female	Vaginal	Lo_normal	1	4.027	2.1	6.457	3	1.83	2.4	10.63	1.8	2.883	2.235	1.7	1.4	29.167	4	16.31	3.39	65.893	146.62	24.233	107.81	31.687	51.277	61066.6	555.24	2091.69	71.605	1839	2020.01	281004	94416.8	258.743
2143	3456	40.71	25.6564	26.1875	14	14	Female	Vaginal	Delayed	1	0.7	2.1	1.4	1.1	0.4	2.4	12.25	5.167	3.76	2.26	5.017	1.4	5	8.125	8.343	6.235	40.2	67.39	15.937	16.017	29.047	16.023	53584	697.297	15.167	36.83	2259.86	822.677	148416	28431.5	118.717
2144	2986	40.28	33.0376	33.1609	14	15	Female	Vaginal	Delayed	0.805	5.843	7.305	7.28	1.1	3.68	2.4	4.62	4.457	3.997	3.18	5.275	1.4	36.645	4	18.24	5.83	47.307	157.853	22.747	12.453	21.55	34.2	53956.5	603.883	5.7	9.8	1474.05	807.097	165981	102558	107.383
2145	3898	39.71	33.5797	28.3532	16	14	Male	Vaginal	Normal	0.935	6.51	9.14	8.233	1.1	3.447	2.4	6.49	5.173	5.467	4.793	1.7	1.4	33.237	4	12.903	5.39	40.273	160.733	30.273	10.487	16.43	23.53	46890.3	623.417	5.7	9.8	1107.95	850.747	9133.29	28698.1	149.137
2146	2946	40.14	36.3614	33.1663	16	12	Female	Vaginal	Hi_normal	0.847	1.665	2.1	6.22	1.1	0.4	2.4	21.377	8.157	2.63	2.19	1.7	1.4	27.06	4	11.15	1.6	41.917	114.267	20.717	9.47	17.22	17.03	55350.4	920.98	13.195	9.8	1997.89	545.417	157300	23690.9	249.977
2148	3074	40	32.8515	41.6126	16	14	Female	Vaginal	Lo_normal	1	0.7	2.1	1.4	1.1	0.4	2.4	4.88	4.307	3.627	4.965	1.7	1.4	5	11.34	7.82	1.6	2.36	87.937	19.29	3.973	26.497	5.605	18951.4	594.18	5.7	9.8	1634.07	285.437	140899	22146.2	130.977
2149	2570	38.14	40.4736	34.8145	12	12	Female	Vaginal	Lo_normal	0.522	0.7	5.17	1.4	1.1	0.4	2.4	6.797	1.8	1.2	2.05	1.7	1.4	5	13.275	11.94	1.6	29.55	109.88	14.027	3.047	26.327	26.657	27053.3	311.033	5.7	9.8	1321.78	369.677	9621.44	25736.2	40.583
2150	2202	36.85	44.9418	39.1923	12	12	Female	Vaginal	Normal	0.926	3.443	2.1	7.583	2.927	1.885	2.4	7.067	1.8	3.397	3.653	1.7	1.4	27.99	14.775	13.893	5.427	58.867	208.867	18.417	7.14	36.65	26.513	42509.5	599.23	16.025	9.8	1220.57	524.47	222761	124015	113.123
2151	2944	38.57	40.5366	34.4066	12	14	Male	Vaginal	Normal	0.999	6.91	9.135	7.27	4.47	3.54	6.21	4.08	5.925	4.093	4.21	1.7	1.4	34.797	8.895	12.55	7.763	61.417	134.99	13.647	16.667	22.227	18.21	21008.5	535.84	63.65	25.875	1413.08	818.76	131295	91348.9	220.607
2152	3028	39.28	32.2984	23.6742	13	15	Female	Vaginal	Normal	0.868	2.37	2.1	5.903	2.947	2.477	2.4	4.855	1.8	3.19	2.767	1.7	1.4	26.333	8.375	13.273	1.6	39.053	123.18	12.457	11.15	20.785	43.057	15207.9	503.017	5.7	9.8	1644.78	995.177	188286	27431.6	195.497
2154	3006	38.85	28.6762	25.1663	15	12	Female	Vaginal	Lo_normal	0.849	5.247	4.45	7.753	1.1	3.013	2.4	9.51	4.437	3.643	3.365	8.24	1.4	26.68	13.565	15.885	1.6	51.38	193.347	13.903	24.89	20.655	46.767	25861	693.94	26.205	9.8	1408.86	542.853	178533	94333.6	65.335
2155	3342	38.85	28.3477	29.2704	15	15	Female	Vaginal	Normal	0.405	4.723	2.1	6.26	1.1	2.513	2.4	4.35	4.003	4.83	3.623	1.7	1.4	30.63	17.33	12.275	5.895	55.74	130.88	12.367	6.14	21.853	21.843	833.1	450.23	5.7	9.8	1109.88	395.705	164187	105649	115.62
2156	2996	40.71	35.9671	33.076	18	15	Male	Vaginal	Normal	0.946	5.31	7.865	6.933	3.537	3.203	2.4	7.24	4.72	2.917	5.023	1.7	1.4	35.383	4	8.263	6.723	57.54	148.673	24.667	11.25	18.653	20.87	28818	473.063	5.7	9.8	1647.16	603.283	169368	28267.2	249.707
2157	3020	40.57	36.8186	31.6824	15	14	Male	Vaginal	Normal	0.996	0.7	2.1	1.4	1.1	0.4	2.4	7.96	5.267	1.2	5.4	1.7	1.4	12.65	4	7.147	1.6	73.45	93.163	18.97	11.15	22.855	43.633	50908.5	876.223	5.7	9.8	1680.2	569.36	131918	32570.6	172.943
2159	3404	39.71	24.4079	23.3402	9	11	Male	Vaginal	Normal	0.507	7.443	7.965	9.583	3.313	4.79	11.16	8.813	4.635	4.105	4.243	8.523	1.4	35.82	9.487	12.293	4.615	119.887	154.453	16.133	35.34	22.7	46.36	22783.5	336.81	32.165	9.8	1649.64	1130.83	151490	93206.8	184.887
2163	2808	39.57	25.1444	22.9103	12	12	Male	Vaginal	Delayed	0.622	5.497	2.1	6.583	1.1	2.82	2.4	7.86	4.563	3.707	3.39	4.585	1.4	26.557	9.31	13.15	1.6	70.363	156.593	25.823	14.263	22.9	29.377	20184.9	471.513	5.7	9.8	1230.59	670.91	159189	25797.6	249.65
2164	2412	37.57	34.0835	29.7194	14	14	Female	Vaginal	Lo_normal	0.949	4.747	2.1	6.757	1.1	1.45	2.4	6.05	4.335	3.06	2.03	1.7	1.4	23.05	4	10.797	1.6	51.207	158.287	32.103	11.08	17.4	50.707	34497.9	524.257	5.7	9.8	953.233	1097.2	204020	100999	205.357
2169	3200	39.71	35.488	35.2635	12	12	Female	Vaginal	Normal	0.737	4.387	2.1	6.197	1.1	1.93	2.4	7.195	1.8	3.815	2.03	1.7	1.4	23.823	4	8.693	1.6	78.453	151.95	8.065	9.013	21.74	38.09	21146.1	671.29	5.7	9.8	1040.57	462.09	136970	30259.8	95.227
2170	2852	38.71	31.4661	27.0116	16	16	Female	Vaginal	Normal	0.998	3.8	2.1	6.37	3.823	2.517	2.4	9.703	6.595	2.845	3.867	1.7	1.4	28.657	4	7.575	4.085	57.347	122	23.227	6.67	19.593	122.15	19246.9	425.137	5.7	9.8	1714.97	434.24	140414	25778.7	135.927
2186	2568	37.71	32.8788	33.5551	14	15	Female	Vaginal	Normal	0.827	4.41	7.185	6.71	4.28	3.25	9.39	5.833	6.853	3.22	4.75	6.29	1.4	28.653	13.615	11.937	6.35	1.91	182.787	18.09	12.567	23.583	28.79	26458.4	339.463	91.92	9.8	1281.47	593.383	226947	29843.7	115.183
2188	3640	40.42	31.9644	26.8145	16	14	Male	Vaginal	Normal	0.998	4.553	13.015	7.647	3.97	2.175	7.8	8.033	5.305	4.24	3.53	6.063	1.4	29.413	17.705	18.633	8.353	60.813	165.937	15.03	11.587	8.805	62.61	35332.5	860.09	19.33	40.605	1540.88	955.67	119555	21912.1	113.923
2190	3212	39	39.5592	32.6352	18	16	Female	Vaginal	Normal	0.681	0.7	2.1	1.4	1.1	0.4	2.4	7.313	4.443	1.2	0.7	1.7	1.4	5	17.837	12.983	1.6	51.92	225.1	23.927	23.25	27.703	39.75	48908.8	475.133	16.945	9.8	1445.11	566.95	9101.49	25627.1	133.517
2200	2690	40.71	38.6694	37.3662	16	12	Female	Vaginal	Normal	0.998	2.383	2.1	6.367	2.65	1.87	2.4	10.77	1.8	2.9	2.937	1.7	1.4	25.05	4	7.967	1.6	4.617	97.097	34.767	7.005	20.195	18.077	42517.9	938.067	13.9	9.8	1377.65	582.937	216481	28972.3	248.59
2204	2570	38.28	25.64	21.6181	13	12	Female	Vaginal	Normal	0.674	2.89	2.1	6.367	3.177	2.963	2.4	2.41	5.26	3.785	3.687	1.7	1.4	32.913	4	10.22	6.65	23.507	114.307	15.307	10.293	21.26	23.473	10720.5	297.647	13.545	9.8	1306.31	567.85	144459	85310.6	206.223
2206	2898	39	19.937	19.0363	9	12	Male	Vaginal	Lo_normal	0.971	2.565	2.1	7.807	3.313	2.683	2.4	18.377	5.187	1.2	3.44	1.7	1.4	29.153	4	15.24	7.15	59.287	159.713	26.857	39.81	30.893	43.16	37468.3	619.347	53.84	33.015	1118.26	800.29	138544	88176.9	154.063
2210	3120	40.71	34.2779	34.2533	9	15	Female	Vaginal	Normal	0.686	2.943	2.1	7.883	2.815	1.16	2.4	22.015	1.8	2.92	3.27	1.7	1.4	26.853	4	8.83	1.6	74.3	182.233	32.593	6.75	17.097	13.955	60713.8	1221.81	5.7	9.8	1187.62	518.653	200557	34265.3	120.86
2218	2572	40	21.2977	19.0335	12	10	Female	Vaginal	Ma_delayed	0.926	1.33	2.1	5.31	1.1	0.4	2.4	11.633	3.933	1.2	0.7	5.69	1.4	24.073	4	14.58	1.6	112.293	198.743	29.367	27.23	13.77	23.223	64866.9	1428.25	18.167	38.6	1276.94	1340.64	152778	25609.3	276.697
2222	3384	40.85	29.3251	27.7317	12	12	Female	Vaginal	Delayed	0.919	0.7	2.1	1.4	1.1	0.4	2.4	5.083	1.8	3.49	3.335	1.7	1.4	5	4	7.757	1.6	68.433	117.9	20.16	9.343	28.235	45.543	37244.2	128.563	5.7	41.265	1329.1	459.93	127272	23301.5	109.973
2224	2888	39.57	33.4209	37.0486	12	12	Female	Vaginal	Normal	0.999	0.7	4.66	1.4	1.1	0.4	2.4	4.465	1.8	3.17	0.7	1.7	1.4	5	10.35	9.79	9.075	85.4	121.48	22.307	7.77	28.35	15.61	47292	455.097	12.405	24.945	1748.07	584.803	9314.05	24689.1	92.91
2226	2138	35.57	35.2033	33.8015	21	15	Female	Vaginal	Normal	0.99	5.913	12.32	8.147	4.32	4.19	8.377	7.033	6.123	4.36	4.395	5.49	1.4	34.303	18.033	13.965	7.51	23.79	218.71	12.367	4.265	30.38	20.367	40496.1	165.883	40.95	9.8	820.2	471.663	162103	108420	77.037
2227	2068	35.57	35.2033	33.8015	21	15	Female	Vaginal	Normal	0.825	6.27	8.245	9.377	5.18	3.355	10.643	8.47	1.8	3.73	5.477	1.7	1.4	35.857	15.917	15.37	9.315	24.607	231.65	11.913	3.903	26.6	20.753	38298.7	190.6	18.545	9.8	894.157	474.41	159304	105854	80.515
2234	3324	38.71	29.8645	32.3641	14	14	Male	Vaginal	Hi_normal	0.936	2.4	2.1	6.455	1.1	0.4	2.4	10.993	1.8	3.28	2.495	4.267	1.4	27.21	9.27	17.547	1.6	62.407	165.5	14.85	5.723	6.885	80.183	30514.4	568.233	5.7	29.803	1419.77	5.387	155599	21974.6	4.795
2236	2160	37.71	28.8679	27.8111	12	12	Female	Vaginal	Lo_normal	0.997	2.387	2.1	6.34	3.417	1.53	2.4	11.66	1.8	2.73	2.483	1.7	1.4	28.51	11.565	12.57	6.547	74.867	124.973	15.96	13.943	27.523	42.833	66417.7	1606.36	21.197	9.8	1374.37	507.8	156998	111241	73.373
2238	3284	40.14	30.8638	30.7707	11	11	Male	Vaginal	Delayed	1	0.7	2.1	1.4	1.1	0.4	2.4	14.657	3.81	1.2	0.7	1.7	1.4	5	4	8.34	1.6	94.597	193.843	20.257	12.063	17.835	40.923	77224.2	669.273	5.7	25.29	1277.65	593.83	132102	24755.9	130.985
2240	2718	39.85	27.6057	28.8789	16	14	Female	Vaginal	Hi_normal	0.504	4.627	2.1	7.407	3.337	2.933	7.145	14.22	10.127	2.937	4.56	1.7	1.4	32.147	12.85	18.17	9.14	52.413	108.527	18.38	11.097	29.04	31.04	29136.7	820.093	5.7	9.8	1877.45	992.19	158361	93281	194.263
2248	2616	37	32.5092	38.152	14	14	Male	Vaginal	Ma_delayed	1	0.7	2.1	1.4	1.1	0.4	136.423	617.16	55.76	3.59	0.7	1.7	1.4	5	4	7.617	1.6	66.027	2234.22	39.007	60.507	11.45	59.673	41886.9	512.16	5.7	9.8	965.127	319.355	128643	83947.1	166.333
2254	2620	39	35.8658	36.564	16	16	Female	Emergcy	Normal	0.997	6.867	10.54	8.07	2.175	3.78	2.4	13.615	4.37	3.913	4.85	1.7	1.4	31.613	12.885	10.82	3.39	86.06	152.587	29.39	7.34	19.24	29.783	48474.8	1002.59	5.7	9.8	2673.04	465.363	122928	28827.7	226.755
2256	3054	38.28	38.3792	35.7098	18	15	Female	Vaginal	Normal	0.998	0.7	2.1	1.4	1.1	0.4	2.4	2.015	1.8	1.2	0.7	1.7	1.4	5	10.885	7.66	1.6	47.03	163.197	22.273	2.933	26.19	33.547	20292	818.59	5.7	9.8	1212.09	349.285	162862	3845.85	112.497
2260	3040	38.14	26.0315	25.1116	16	14	Male	Vaginal	Normal	0.961	6.335	7.755	7.47	2.24	3.263	2.4	10.755	4.793	3.765	4.375	5.175	1.4	31.64	4	10.567	1.6	59.26	135.057	15.545	27.61	24.603	35.777	54662.4	366.55	28.365	9.8	2059.82	1362.89	170053	26750.9	250.16
2262	2920	39.28	35.05	35.1513	12	12	Female	Vaginal	Normal	0.985	3.053	2.1	6.31	3.033	1.51	2.4	20.39	11.04	1.2	4.227	1.7	1.4	27.487	4	6.045	3.74	30.147	169.53	17.68	10.807	11.77	15.665	26492.5	741.867	78.315	9.8	1827.11	562.123	175259	89355.3	156.357
2264	1930	38.28	27.7673	28.9418	12	13	Male	Vaginal	Lo_normal	1	2.983	2.1	5.903	2.95	1.65	2.4	6.215	1.8	1.2	2.4	1.7	1.4	26.467	4	13.915	6.105	54.517	210.937	22.24	12.71	29.045	14.633	1135.61	470.03	23.375	9.8	1274.05	676.37	145761	104917	202.977
2266	2638	39	41.347	32.2272	12	16	Female	Vaginal	Normal	0.932	2.777	6.695	6.683	1.1	1.225	5.29	11.74	5.08	3.357	4.067	1.7	1.4	32.23	4	9.813	4.135	35.11	111.32	14.583	6.167	29.937	30.963	17756.6	615.767	5.7	9.8	1720.93	255.335	228034	24754.9	143.91
2268	2900	39.14	31.5072	23.039	12	14	Male	Vaginal	Normal	0.947	4.683	2.1	6.467	1.1	1.55	2.4	9.903	4.127	2.9	2.225	1.7	1.4	24.467	4	6.963	1.6	47.913	87.54	28.24	12.457	26.527	72.047	28652.3	973.923	20.785	9.8	1608.99	683.313	144574	90808.6	175.857
2270	2934	39.57	33.3963	31.6715	12	16	Female	Vaginal	Hi_normal	0.976	0.7	2.1	1.4	1.1	0.4	18.33	85.86	20.72	2.857	0.7	6.533	1.4	5	10.055	13.463	4.007	5.29	939.453	21.923	55.59	33.59	34.987	45311.8	640.35	5.7	9.8	1725.09	1046.36	183846	21371.3	297.193
2282	2782	39.14	29.1034	27.2608	12	15	Male	Vaginal	Normal	0.949	5.053	5.985	6.47	1.1	2.07	2.4	7.443	6.907	3.763	2.123	5	1.4	24.88	4	16.465	1.6	33.667	102.857	14.357	12.183	21.49	42.93	56007.5	767.583	18.225	9.8	1723.78	1085.9	227187	87751.2	114.58
2290	2574	39.28	36.3203	28.7775	16	15	Female	Vaginal	Hi_normal	0.972	0.7	2.1	1.4	1.1	0.4	2.4	2.95	5.267	4.233	3.2	5.025	1.4	5	8.13	8.7	1.6	85.603	163.583	24.083	13.913	22.715	45.91	51392.4	836.467	62.415	21.315	1536.27	845.017	168750	27217.9	289.873
2292	3212	39.42	26.5544	26.6831	12	12	Male	Vaginal	Delayed	1	0.7	9.815	1.4	1.1	0.4	2.4	59.537	5.577	4.25	0.7	1.7	1.4	5	4	7.19	1.6	69.923	147.997	12.895	12.16	9.79	48.867	16829.5	224.413	5.7	9.8	1620.89	543.373	225688	31518.9	316.237
2294	2686	39.57	34.538	34.8008	16	16	Female	Vaginal	Ma_delayed	1	0.7	2.1	1.4	1.1	1.61	29.655	17.92	21.427	1.2	0.7	5.725	1.4	5	4	8.36	1.6	46.223	185.87	10.303	18.29	2.4	32.197	93.66	571.11	5.7	9.8	1352.31	463.353	139569	90669.1	130.683
2302	2992	40.57	31.0965	26.1218	16	16	Female	Vaginal	Lo_normal	1	0.7	2.1	1.4	1.1	0.4	2.4	2.3	3.96	3.553	0.7	1.7	1.4	5	4	6.993	1.6	54.553	150.323	18.083	12.1	10.515	28.67	20725.6	844.103	17.27	9.8	1781.37	755.173	183167	25200.9	325.45
2304	2796	40.71	30.308	30.3053	16	16	Male	Vaginal	Ma_delayed	1	0.7	2.1	4.965	1.1	0.4	2.4	16.427	1.8	1.2	1.73	1.7	1.4	23.683	4	7.515	1.6	56.903	144.72	16.287	8.825	2.4	30.073	22847.3	387.973	5.7	9.8	2494.3	622.543	117308	30335.8	217.953
2306	3512	40.14	34.9596	32.8159	14	12	Male	Vaginal	Delayed	0.998	1.865	2.1	5.79	1.1	0.4	2.4	4.995	1.8	1.2	2.02	1.7	1.4	24.073	4	15.053	1.6	39.087	138.55	17.9	6.613	23.165	25.253	36944.2	729.417	5.7	9.8	1451.08	846.11	166332	23638.4	156.623
2308	2608	39	31.091	29.5058	21	18	Male	Vaginal	Normal	0.589	4.775	2.1	6.457	2.923	2.433	2.4	6.42	1.8	2.747	2.83	1.7	1.4	26.337	4	8.847	1.6	79.23	117.217	14.747	10.177	39.693	18.487	40357	333.443	5.7	9.8	1064.52	588.43	232619	26447.4	203.06
2310	1448	36	40.0383	40.3587	16	13	Female	Emergcy	Lo_normal	0.96	5.607	7.76	7.72	4.407	1.25	10.57	7.21	4.177	4.423	4.507	4.195	1.4	32.337	13.07	19.617	6.163	68.57	372.337	28.09	11.88	15.707	45.49	37468.6	1027.35	17.67	9.8	1515.43	396.637	170183	112043	177.03
2602	2578	37.28	33.8179	33.9986	18	16	Male	Vaginal	Lo_normal	0.574	5.163	12.19	7.357	4.763	3.943	7.257	5.073	4.09	3.267	5.12	1.7	1.4	34.367	13.14	10.517	4.43	65.123	231.167	26.493	3.81	23.845	44.69	26466.8	665.95	5.7	22.05	959.89	312.727	168761	31697.8	48.885
2604	2740	38.14	29.0267	30.6037	12	14	Male	Vaginal	Normal	0.995	4.273	11.257	5.717	1.1	2.267	2.4	6.557	1.8	1.2	2.49	7.643	1.4	24.547	4	14.213	5.69	48.687	157.473	12.12	12.923	31.963	19.297	43666.6	806.343	5.7	24.005	1026.39	852.563	162634	104185	263.707
2608	2358	34.71	40.7064	37.5825	12	14	Female	Vaginal	Normal	0.952	0.7	2.1	1.4	1.1	1.61	2.4	5.96	1.8	1.2	0.7	4.18	1.4	5	4	12.76	1.6	59.25	225.053	16.173	6.917	24.72	24.9	28670.5	152.237	5.7	9.8	687.563	412.763	149832	104654	99.453
2614	3254	39.71	34.7242	34.412	14	12	Female	Vaginal	Normal	0.991	4.483	10.267	5.233	2.467	2.19	2.4	8.197	1.8	1.2	0.7	1.7	1.4	22.197	4	12.29	8.415	55.243	178.587	17.917	3.387	15.68	107.92	24151.1	660.163	5.7	9.8	1236.97	205.293	130597	96142.3	133.73
4149	2974	39.28	33.5797	29.0842	18	16	Male	Vaginal	Hi_normal	1	0.7	2.1	1.4	1.1	0.4	2.4	4.7	1.8	1.2	3.465	1.7	1.4	5	4	10.663	1.6	98.073	202.23	14.36	4.71	24.665	51.917	47625.6	647.88	5.7	9.8	1571.24	491.77	160497	25317.1	119.2
4155	2928	38	28.449	26.7077	10	12	Female	Vaginal	Lo_normal	0.724	0.7	2.1	1.4	1.1	0.4	2.4	20.143	4.235	1.2	0.7	1.7	1.4	5	4	10.255	1.6	79.623	222.497	22.517	9.945	22.993	20.95	21975.4	927.533	5.7	9.8	2273.08	237.52	141524	37822.8	80.693
4163	3704	41.42	33.7522	32.2355	18	18	Female	Emergcy	Hi_normal	1	0.7	2.1	5.79	1.1	0.4	2.4	9.703	1.8	1.2	2.385	1.7	1.4	23.05	4	8.03	1.6	65.493	178.483	15.423	2.693	2.4	21.64	23864.6	865.393	5.7	9.8	1723.43	387.835	163508	17310.6	176.147
4165	3562	39.85	28.4216	29.2813	12	16	Male	Vaginal	Hi_normal	0.999	0.7	2.1	5.65	1.1	0.4	2.4	14.903	1.8	2.875	0.7	1.7	1.4	23.803	11.31	17.567	1.6	74.417	245.093	29.753	31.013	16.81	38.11	57171.1	1489.14	22.59	27.703	1406.53	870.69	236587	24821.5	195.607
4173	2940	40.57	31.2882	31.2663	23	18	Male	Vaginal	Normal	0.951	0.7	2.1	2.99	1.1	1.773	2.4	19.433	21.78	1.2	0.7	1.7	1.4	5	65.33	39.063	1.6	66.1	175.033	35.183	18.355	28.89	533.22	55855.2	224.46	5.7	9.8	1440.61	447.71	146195	94495.9	117.923
4177	3036	39.14	30.7817	29.2813	13	14	Female	Vaginal	Normal	0.884	4.753	7.155	8.25	2.837	1.16	8.5	4.343	3.833	6.38	4.563	4.16	1.4	30.147	4	14.703	4.923	54.237	99.927	19.547	11.357	17.625	30.563	27289.5	724.507	5.7	9.8	2305.6	847.495	164804	27863.6	173.89
4181	2770	38.71	37.8234	33.3552	16	15	Male	Vaginal	Lo_normal	0.973	0.7	2.1	5.25	1.1	0.4	2.4	6.95	4.865	1.2	2.68	4.27	1.4	24.067	4	11.78	1.6	63.047	178.537	26.66	9.08	17.11	33.15	66516.8	1076.45	5.7	9.8	997.42	849.087	204923	121742	122.527
4183	3352	40.14	32.8679	31.614	16	14	Female	Vaginal	Lo_normal	0.917	0.7	2.1	5.507	1.1	0.4	2.4	19.983	4.187	2.825	0.7	1.7	1.4	23.047	4	11.613	6.74	71.15	119.593	24.243	27.733	20.17	20.3	57938	397.147	17.57	9.8	1811.58	736.963	175641	29966.7	132.763
4185	3780	40.42	37.024	21.9466	16	12	Female	Emergcy	Lo_normal	0.593	7.05	13.2	7.533	3.46	2.777	2.4	5.845	6.757	3.043	1.62	1.7	1.4	25.683	10.135	12.887	8.073	44.62	158.963	23.903	2.417	36.85	40.44	45800.6	764.223	5.7	9.8	1421.28	234.57	160154	100119	103.873
4187	2264	36.57	34.1109	34.5243	16	16	Female	Emergcy	Hi_normal	0.94	2.963	2.1	6.163	2.785	0.4	2.4	9.767	4.3	3.085	4.09	4.43	1.4	30.137	9.89	9.595	7.02	52.12	158.02	25.427	14.467	26.965	38.713	35849.6	641.997	5.7	9.8	1939.41	479.925	148954	22227.1	117.92
4193	3276	40.85	32.3176	29.4237	16	16	Female	Vaginal	Normal	0.978	0.7	2.1	3.18	1.1	1.687	2.4	9.96	6.037	1.2	2.81	5.273	1.4	5	4	6.905	1.6	61.313	137.777	14.99	20.003	22.455	50.26	22168.2	720.9	15.125	9.8	1416.53	760.47	158132	1638.7	146.38
4201	3022	37.57	28.627	28.4189	13	11	Male	Vaginal	Normal	0.998	0.7	2.1	5.4	1.1	0.4	9.495	7.825	1.8	2.955	3.633	6.89	1.4	26.957	10.065	21.74	7.345	43.607	237.787	21.33	16.787	9.22	40.647	22949.9	400.85	75.97	23.007	838.58	850.907	200969	22647.3	253.427
4205	3156	39.42	38.8474	36.7748	16	16	Female	Vaginal	Normal	0.994	4.693	6.135	7.337	2.92	1.413	8.035	9.35	5.177	3.215	3.527	1.7	1.4	30.523	13.123	15.465	5.88	96.55	152.127	14.217	11.54	7.655	49.853	36995.2	769.473	5.7	9.8	1427.93	515.035	169480	28788.7	117.05
4207	2392	36.14	32.2163	32.501	16	14	Male	Vaginal	Lo_normal	0.948	0.7	2.1	1.4	1.1	1.627	2.4	5.767	4.913	1.2	0.7	1.7	1.4	5	4	15.85	1.6	46.003	164.713	25.64	9.477	17.505	148.67	58586	532.137	5.7	9.8	1173.59	642.835	205924	27332.6	173.603
4209	2116	36.42	30.9377	33.9466	18	16	Female	Vaginal	Lo_normal	1	0.7	2.1	5.133	1.1	0.4	2.4	15.237	1.8	2.613	0.7	3.827	1.4	24.94	4	14.62	1.6	80.14	159.387	26.39	16.99	2.4	68.24	44948	949.5	15.63	9.8	1349.59	547.053	174139	25085.4	113.48
4213	2526	36.28	38.8474	26.2888	16	12	Male	Vaginal	Delayed	0.623	0.7	2.1	1.4	1.1	1.713	2.4	7.587	4.707	3.935	2.55	1.7	1.4	5	4	11.887	1.6	65.92	154.077	26.483	12.417	31.08	20.62	43993.7	787.693	5.7	9.8	1383.05	467.707	154136	89750.6	104.147
4219	3248	40.14	22.1547	22.6448	12	12	Male	Vaginal	Normal	0.768	3.013	2.1	6.09	2.36	0.4	8.4	7.083	5.167	3.783	4.373	1.7	1.4	26.213	12.11	14.053	3.15	83.88	180.707	22.843	16.063	54.855	45.26	56192	410.647	23.27	9.8	1401.75	860.463	207387	25144.5	318.697
4225	2614	39.85	28.3368	26.4476	9	12	Male	Vaginal	Normal	0.89	2.235	2.1	5.843	1.1	0.4	2.4	4.147	5.815	4.44	2.557	4.18	1.4	26.95	4	18.63	1.6	72.063	206.113	16.95	16.137	33.007	26.607	40659.8	1148.4	5.7	9.8	1756.09	1089.38	160294	25194	170.947
4231	3060	38.42	26.6858	26.308	12	12	Female	Vaginal	Normal	0.966	1.44	2.1	1.4	1.1	1.7	2.4	2.965	1.8	1.2	0.7	4.055	1.4	5	4	8.225	1.6	36.583	104.367	20.06	12.64	21.77	93.677	32805.6	450.353	5.7	9.8	1168.39	404.31	120191	91595.6	112.38
4235	2898	40.71	29.0595	27.0253	16	16	Female	Vaginal	Normal	0.643	4.707	9.607	5.02	2.247	2.257	2.4	7.257	9.39	1.2	2	1.7	1.4	22.65	4	13.097	4.13	45.207	147.807	12.387	9.803	25.69	27.403	30315.2	453.983	5.7	9.8	1674.61	637.877	8305.79	21171.4	142.14
4237	2822	39.42	45.9795	40.2574	15	16	Male	Electiv	Lo_normal	1	0.7	2.1	3.175	1.1	1.733	2.4	10.755	4.28	1.2	2.083	5.747	1.4	5	4	14.073	1.6	69.645	219.045	18.13	37.665	36.565	31.587	1907.15	579	108.425	33.1	1196.49	1121.96	10709	26506	154.22
4239	3232	40	27.0828	27.0719	18	16	Male	Vaginal	Normal	0.824	6.89	12.98	7.797	3.63	3.02	7.37	22.247	7.997	3.02	4.06	1.7	1.4	25.457	11.55	15.125	8.79	64.087	321.883	25.013	5.915	19.22	9.975	40170.2	820.663	5.7	9.8	1622.09	217.795	127915	87210.2	87.91
4243	2888	38	27.1403	26.8775	14	15	Male	Vaginal	Normal	0.979	3.973	8.91	4.833	2.357	2.313	2.4	8.26	1.8	1.2	0.7	1.7	1.4	22.803	4	10.283	3.963	83.6	116.017	28.09	8.207	20.335	35.937	72876.2	109.505	5.7	9.8	1879.26	557.105	178678	105103	177.4
4251	2722	37.14	30.9377	28.9993	16	16	Female	Vaginal	Normal	0.871	4.493	15.2	7.78	2.827	0.4	6.83	20.303	4.88	4.02	3.31	4.38	1.4	30.887	9.33	20.473	6.23	74.887	244.363	17.055	15.567	11.195	167.56	15880	614.55	5.7	9.8	1524.93	470.683	152626	24377.6	179.64
4255	3274	40	31.6359	25.7112	10	9	Male	Vaginal	Ma_delayed	0.857	0.7	2.1	2.895	1.1	1.96	2.4	6.537	5.943	1.2	0.7	4.77	1.4	5	4	7.19	1.6	50.53	119.47	18.333	6.225	33.08	24.76	21010.2	492.517	5.7	9.8	1080.7	311.703	117306	23195.9	193.217
4257	2938	40.42	27.6468	26.6475	15	14	Male	Vaginal	Lo_normal	0.998	6.82	14.187	7.88	3.9	2.99	7.35	31.233	5.353	3.11	3.213	7.13	1.4	28.173	4	15.885	7.62	90.05	152.627	25.967	12.59	31.59	19.75	113669	1371.49	5.7	41.955	1446.58	524.595	141304	102943	171.09
4267	2932	38.14	34.2177	33.8152	16	16	Male	Vaginal	Normal	0.987	0.7	2.1	1.4	1.1	1.61	2.4	8.37	4.32	2.665	0.7	1.7	1.4	5	4	8.143	1.6	65.13	162.667	16.043	15.893	22.265	18.283	51216.4	130.34	19.735	9.8	1117.08	956.815	152427	101296	200.28
4269	2940	39.85	25.7194	26.8611	12	16	Female	Vaginal	Normal	0.941	0.7	2.1	1.4	1.1	1.73	2.4	7.065	3.907	1.2	2.003	6.16	1.4	5	4	20.33	1.6	49.277	136.613	21.04	26.975	22.8	73.327	46464.5	262.273	5.7	9.8	1456.63	917.053	159531	95863.9	119.167
4271	3662	40.14	36.731	20.794	14	9	Male	Vaginal	Lo_normal	0.946	0.7	2.1	1.4	1.1	1.657	2.4	11.523	1.8	1.2	0.7	4.887	1.4	5	4	20.187	1.6	59.53	134.64	12.313	13.173	29.34	40.5	61503.5	676.81	5.7	9.8	1166.25	412.62	150435	98606.6	85.725
4279	2980	38.42	27.896	25.5715	14	12	Male	Vaginal	Lo_normal	0.995	3.543	2.1	7.4	3.103	0.4	9.687	13.313	4.88	3.84	4.16	6.063	1.4	31.27	4	14.487	1.6	63.09	307.687	26.36	29.363	43.46	53.303	44008.3	926.857	73.75	27.965	1017.42	775.16	133010	28106.9	164.637
4283	3036	40.57	33.6975	26.6804	12	14	Male	Vaginal	Lo_normal	0.997	4.597	9.533	4.643	2.925	2.42	2.4	13.1	4.98	1.2	0.7	4.515	1.4	21.97	4	11.673	5.253	90.51	159.643	10.573	7.78	28.22	23.343	25232	880.277	5.7	9.8	1153.06	531.7	132441	101816	147.313
4285	3102	38.71	29.5934	23.8768	9	12	Female	Vaginal	Hi_normal	0.994	4.343	11	6.007	2.845	2.383	2.4	5.727	3.985	1.2	0.7	5.905	1.4	23.413	4	17.705	5.6	78.537	148.123	29.427	4.035	16.165	32.997	23561.7	777.06	5.7	24.745	1197.19	327.563	151202	98353.8	238.067
4287	2580	37.85	41.3744	42.2368	12	16	Female	Vaginal	Normal	0.86	0.7	2.1	1.4	1.1	1.717	2.4	6.64	5.11	1.2	3.33	1.7	1.4	5	4	14.415	1.6	63.117	344.45	33.267	7.093	13.627	35.047	52481.9	605.063	5.7	9.8	1034.51	388.88	180969	113564	126.667
4291	2664	37.85	31.5264	31.9151	17	16	Male	Vaginal	Normal	0.963	5.37	9.79	6.22	2.25	2.393	2.4	6.237	4.21	1.2	2.03	8.173	1.4	21.133	4	17.573	4.61	55.69	139.52	13.413	30.297	27.17	35.597	45315.6	958.753	663.923	36.195	1361.48	1103.45	222251	108925	185.65
4293	3106	41.85	35.9918	29.5551	12	9	Male	Vaginal	Lo_normal	0.939	4.213	7.1	6.46	1.1	2.44	2.4	119.5	3.937	1.2	2.025	3.885	1.4	20.117	4	11.56	4.935	77.953	111.577	26.74	28.723	16.85	28.197	34163.8	735.847	60.56	9.8	1706.01	1433.39	160630	29526.8	210.417
4313	3810	41.14	35.4497	27.1869	14	14	Female	Vaginal	Normal	0.998	3.88	7.7	5.417	1.1	2.617	7.65	29.913	4.543	1.2	2.575	1.7	1.4	20.973	4	8.593	4.717	2.52	123.49	12.6	8.585	9.193	22.997	34121.5	473.417	15.74	9.8	1474.51	393.715	107100	25091.1	74.127
4315	3314	38.14	47.4661	44.5558	9	12	Female	Electiv	Normal	0.509	0.7	2.1	1.4	1.1	1.713	2.4	15.73	4.843	3.475	2.43	1.7	1.4	5	4	7.725	1.6	51.173	152.937	15.923	17.853	10.25	36.96	1473.81	76.277	25.733	9.8	833.527	708.06	201336	25508	333.607
4323	2588	41	33.1034	31.154	12	12	Female	Vaginal	Normal	0.984	3.377	5.863	6.77	1.1	2.233	2.4	14.523	8.523	1.2	0.7	1.7	1.4	22.597	4	9.97	5.24	43.827	97.207	23.783	17.413	14.655	29.917	41475.3	1002.83	62.22	9.8	1874.07	1042.62	148585	35356.4	247.903
4325	2842	40.71	34.3901	32.9363	18	16	Female	Vaginal	Ma_delayed	0.997	3.333	6.297	5.5	1.1	2.307	2.4	13.913	1.8	1.2	1.665	1.7	1.4	20.047	4	12.813	6.237	43.557	88.897	25.917	23.2	15.72	30.307	48547	846.013	31.91	9.8	2081.3	938.907	146068	26201	130.557
4331	2818	38.14	33.1472	32.9938	18	11	Male	Vaginal	Lo_normal	0.999	0.7	2.1	3.085	1.1	1.99	2.4	5.84	3.8	2.925	4.035	6.775	1.4	5	4	6.92	1.6	51.943	140.547	12.21	13.317	18.537	20.673	51373.8	507.42	5.7	9.8	1096.02	804.267	215927	25085	190.217
4333	2908	38.71	42.4339	31.5948	16	14	Female	Vaginal	Normal	0.997	0.7	2.1	1.4	1.1	1.64	2.4	5.445	1.8	1.2	0.7	1.7	1.4	5	4	4.78	1.6	56.33	135.197	20.997	9.627	27.865	52.293	56019.6	342.59	5.7	9.8	1199.36	632.417	149192	38162.3	54.04
4335	2768	38	25.0924	24.7748	16	14	Female	Vaginal	Normal	0.999	3.997	7.03	6.293	2.255	2.39	27.193	90.217	15.023	2.595	2.797	1.7	1.4	21.393	16.26	23.093	7.087	129.423	514.84	38.937	67.855	29.247	70.117	68657.6	941.937	24.59	9.8	2611.65	1372.77	175724	26635.6	195.377
4339	3288	39.42	27.1157	36.6598	12	12	Male	Vaginal	Lo_normal	0.99	5.44	10.853	5.89	3.187	2.45	2.4	9.377	4.61	1.2	2.503	1.7	1.4	25.38	4	15.353	6.417	38.227	148.78	16.677	3.367	10.76	85.023	13228.5	223.76	5.7	9.8	614.267	212.03	88659.3	77202.3	48.763
4343	3190	39.42	33.5989	34.0589	12	12	Female	Vaginal	Normal	0.996	5.57	10.853	5.503	3.117	2.66	2.4	9.193	5.74	2.51	3.307	5.51	1.4	24.7	4	15.393	8.027	62.127	72.09	23.64	17.59	20.893	22.477	68485.7	384.947	5.7	26.31	1288.36	459.013	222023	96448	178.86
4345	2700	37.42	35.8056	41.0951	16	16	Female	Emergcy	Normal	0.792	4.727	8.983	4.893	1.1	2.157	2.4	4.487	3.64	1.2	0.7	1.7	1.4	21.053	4	6.77	3.81	40.963	176.023	19.487	7.43	23.115	31.05	52694.3	465.23	5.7	9.8	1129.6	292.25	158069	92871	105.91
4349	3870	38	37.0157	35.5154	12	12	Male	Electiv	Normal	0.997	3.827	10.633	5.32	2.21	2.267	2.4	12.613	4.225	1.2	1.71	1.7	1.4	21.36	4	12.25	4.253	45.723	147.627	13.277	5.37	24.493	25.503	51631.4	227.97	5.7	9.8	862.353	295.23	8103.35	25005.5	124.11
4355	3200	38.85	38.4723	39.4661	16	12	Female	Vaginal	Normal	0.984	0.7	6.327	6.203	1.1	2.34	2.4	14.12	4.195	1.2	2.017	1.7	1.4	19.863	4	9.383	3.923	30.76	104.35	20.473	9.01	19.69	33.48	38355.9	270.15	16.87	19.59	1248.14	719.785	125380	81746.8	170.76
4360	2636	37.28	37.8426	30.6502	16	16	Male	Vaginal	Ma_delayed	1	0.7	2.1	3.51	1.1	1.877	2.4	7.94	6.387	1.2	3.175	3.77	1.4	5	4	10.277	1.6	44.123	176.477	25.233	9.385	12.67	46.607	25256.5	421.623	5.7	9.8	973.74	615.093	174270	31940.2	168.933
4362	3320	38	34.9815	32.7447	12	14	Female	Electiv	Normal	0.961	0.7	5.027	4.75	1.1	2.13	2.4	5.987	5.027	1.2	0.7	1.7	1.4	21.543	9.82	6.6	4.343	62.287	192.597	30.583	12.08	19.19	43.84	47261.9	460.637	29.685	9.8	1216.91	561.673	145468	21516.7	100.6
4366	2512	37.28	27.206	27.2225	12	12	Male	Vaginal	Ma_delayed	1	4.507	9.387	4.77	2.203	2.237	2.4	11.967	4.533	1.2	0.7	1.7	1.4	22.347	4	12.16	4.943	55.13	215.723	20.157	12.84	2.4	27.57	56931.7	408.53	12.485	9.8	1414.06	465.777	212719	113047	259.433
4370	3350	38.28	35.2991	32.2136	12	12	Female	Vaginal	Normal	0.999	2.673	6.597	4.555	1.1	2.283	2.4	14.26	3.9	1.2	0.7	1.7	1.4	20.123	4	15.823	5.353	42.21	107.417	11.707	21.86	9.385	48.527	63377.1	293.76	35.93	9.8	1985.09	1189.94	197185	26200.9	213.59
4379	3614	40.28	37.8836	37.4264	16	16	Male	Vaginal	Hi_normal	0.949	2.92	9.237	5.727	1.1	2.443	2.4	20.4	5.307	1.2	0.7	1.7	1.4	20.407	4	13.413	4.42	80.43	185.01	36.357	14.065	23.665	37.15	62294	1515.52	44.185	9.8	1744.29	1177.76	144152	26028	346.17
4381	2314	36.85	29.9274	24.5777	14	12	Female	Emergcy	Delayed	0.998	0.7	2.1	1.4	1.1	1.903	2.4	9.643	5.02	1.2	3.575	4.883	1.4	5	4	8.703	1.6	77.59	230.407	39.79	24.393	25.905	39.527	42508.6	895.137	21.73	9.8	1080.73	640.697	165693	25270.8	117.797
4383	2418	35.71	30.0561	30.3573	14	14	Male	Vaginal	Lo_normal	1	0.7	2.1	1.4	1.1	1.873	2.4	9.633	5.535	1.2	3.72	5.345	1.4	5	4	13.697	1.6	33.633	241.763	23.377	9.275	24.717	27.567	31912	522.64	5.7	9.8	975.433	351.763	129725	100516	91.903
4391	3344	39.28	26.2971	25.6701	15	16	Male	Vaginal	Normal	0.701	2.56	8.247	6.407	1.1	2.373	2.4	7.417	1.8	1.2	2.83	4.035	1.4	23.02	11.153	14.38	5.23	44.53	129.543	9.72	33.91	19.75	16.29	31333.1	329.633	84.11	9.8	945.437	1119.6	155694	93842.9	259.22
4393	3082	38.85	37.7029	37.8316	15	16	Male	Vaginal	Lo_normal	0.86	0.7	7.173	5.83	1.1	2.357	2.4	13.927	1.8	1.2	1.983	1.7	1.4	20.163	4	7.19	3.657	55.06	128.88	9.96	17.993	19.645	13.93	38213.2	471.407	82.51	21.66	1223.92	940.63	156267	89046.8	186.493
4399	3204	41.28	29.8344	24.8405	12	15	Female	Vaginal	Normal	0.997	3.347	7.173	7.483	1.1	2.51	2.4	62.237	8.283	1.2	3.737	1.7	1.4	21.74	4	15.65	5.733	53.373	161.367	10.145	36.433	30.92	17.033	38322.2	790.113	19.985	9.8	1566.2	1430.38	108850	79950.1	149.653
4401	3030	40.85	30.475	30.2286	14	14	Female	Emergcy	Normal	0.986	2.71	7.13	5.15	1.1	2.263	2.4	14.917	4.447	1.2	0.7	1.7	1.4	22.18	4	11.845	5.453	43.907	102.023	20.287	12.603	22.365	62.79	32515.2	321.437	21.47	9.8	882.323	716.353	101035	27998.7	116.733
4403	2684	38.14	42.6804	35.4305	16	12	Male	Vaginal	Delayed	0.782	0.7	2.1	3.45	1.1	1.973	2.4	11.105	5.72	1.2	0.7	1.7	1.4	5	4	9.33	1.6	67.537	112.957	20.903	4.303	21.71	42.6	989.14	807.773	5.7	9.8	57.217	428.465	181570	22847.8	182.48
4407	3400	40.28	31.5044	29.9247	12	12	Male	Vaginal	Hi_normal	0.582	6.607	7.763	8.11	4.147	2.673	9.65	4.523	4.267	5.42	4.697	1.7	1.4	30.935	4	9.507	6.767	20.947	97.28	29.227	15.41	18.887	44.997	48179.3	786.627	23.383	9.8	1522.17	778.457	167454	29222	139.81
4409	3746	39	33.9713	39.0007	16	14	Male	Vaginal	Hi_normal	0.608	0.7	2.1	1.4	1.1	0.4	2.4	5.323	1.8	3.1	3.27	1.7	1.4	5	4	6.655	1.6	60.94	141.573	9.09	2.083	27.74	9.94	47198.2	884.817	5.7	9.8	1276.14	175.155	154887	23557.8	77.71
4417	2950	39.28	32.6598	34.2697	21	18	Female	Vaginal	Lo_normal	0.999	1.983	2.1	5.753	2.9	0.4	2.4	16.68	4.785	2.855	2.97	1.7	1.4	27.94	11.885	12.26	1.6	87.013	172.853	21.367	19.103	66.23	48.323	53062.9	1395.06	5.7	9.8	541.59	842.957	188296	25443.8	389.19
4419	2804	39.42	41.3306	39.6934	12	14	Female	Vaginal	Lo_normal	1	7.113	13.127	6.41	2.77	2.777	7.59	6.3	1.8	2.615	5.855	3.675	1.4	25.91	4	13.883	6.94	52.447	143.55	12.303	9.72	26.63	41.83	67011.5	888.983	5.7	9.8	1563.05	425.633	180661	38659.5	108.847
4421	4040	38.42	38.8364	36.3806	16	16	Male	Vaginal	Normal	0.999	0.7	2.1	1.4	1.1	0.4	2.4	8.05	5.58	3.2	0.7	4.565	1.4	5	13.055	10.4	1.6	71.337	171.713	27.473	14.857	17.03	30.63	46884.4	770.42	34.345	9.8	1455.16	752.39	186609	26032.7	84.677
4425	3106	39.85	30.3819	27.8494	18	14	Male	Vaginal	Normal	0.975	0.7	7.84	1.4	1.1	0.4	2.4	7.95	4.315	1.2	0.7	1.7	1.4	5	11.64	13.495	1.6	39.187	202.563	17.093	5.287	24.387	45.057	12642.4	343.2	13.51	9.8	1849.67	362.75	204002	26092.7	79.483
4447	3854	39	36.0219	35.7618	14	14	Male	Electiv	Normal	0.666	0.7	6.793	5.845	1.1	2.07	2.4	10.163	1.8	1.2	2.733	1.7	1.4	24.827	4	9.777	1.6	60.8	187.3	28.43	23.457	20.405	30.883	50651.2	1213.86	19.305	9.8	988.333	927.093	6687.29	24628.6	186.283
4449	2690	38.57	23.8795	24.4819	12	15	Female	Vaginal	Normal	0.991	0.7	8.185	6.913	1.1	2.377	2.4	8.373	1.8	1.2	2.917	1.7	1.4	25.443	4	12.033	1.6	60.137	190.457	17.72	42.2	17.44	23.18	36048	980.39	29.99	9.8	1364.33	1330.09	181155	101334	312.587
4451	3140	38.42	33.7112	27.9617	12	16	Male	Electiv	Lo_normal	0.488	5.877	12.283	5.587	3.313	2.4	2.4	5.293	5.443	2.61	1.74	4.495	1.4	22.65	4	13.46	5.733	45.517	225.393	13.595	14.103	21.46	36.287	21832.9	397.647	5.7	9.8	1012.71	511.633	137558	26721	157.423
4458	2854	38.85	34.976	30.6311	12	9	Female	Vaginal	Hi_normal	0.916	2.4	33.983	3.43	1.1	1.893	634.447	69.977	21.38	1.2	0.7	7.6	1.4	5	4	9.25	1.6	55.76	590.263	31.567	32.487	35.567	42.92	11309.5	382.773	5.7	9.8	1424.63	422.47	152059	25472.9	194.543
4487	2266	37	22.6037	20.9993	9	9	Female	Emergcy	Delayed	0.678	0.7	2.1	1.4	1.1	1.713	2.4	12.04	5.197	1.2	3.35	6.95	1.4	5	4	16.655	1.6	80.3	309.467	15.683	6.73	23.01	52.423	31846.8	433.99	5.7	9.8	1110.48	417.81	187758	11779.6	147.38
4488	2468	37	22.6037	20.9993	9	9	Male	Emergcy	Lo_normal	0.85	0.7	2.1	1.4	1.1	1.61	2.4	18.815	4.915	1.2	2.15	1.7	1.4	5	4	21.335	1.6	57.623	252.16	13.927	24.03	22.083	57.207	50926.4	504.077	97.395	9.8	1344.9	1221.3	202505	12763.1	334.103
4490	1808	38.14	37.9713	36.5257	12	12	Female	Emergcy	Delayed	0.636	0.7	6.197	5.933	1.1	2.483	2.4	14.257	4.677	1.2	1.83	1.7	1.4	21.293	4	13.483	3.547	145.37	295.293	26.697	26.16	23.333	38.377	46257.5	859.587	104.003	9.8	1466.82	1203.98	146836	112919	150.5
4492	3156	39.28	27.8877	28.1369	13	14	Female	Electiv	Normal	0.966	4.75	9.003	5.923	2.355	2.427	2.4	8.163	5.247	1.2	2.063	1.7	1.4	21.68	11.295	13.333	6.267	21.87	135.977	30.39	24.953	19.045	7.48	57931.4	700.567	25.41	9.8	1298.06	1099.63	177781	23478.9	178.193
4509	2236	33.42	34.9979	32.8049	16	12	Male	Vaginal	Normal	0.931	4.143	6.13	6.883	1.1	2.393	2.4	27.697	1.8	1.2	2.685	4.3	1.4	21.737	4	12	5.027	31.38	259.457	23.703	40.893	6.275	49.863	33369.5	255.137	159.497	9.8	1178.55	986.487	187865	121452	106.477
4511	3240	38.71	30.4203	34.8994	16	12	Male	Vaginal	Normal	0.708	5.127	10.303	5.023	2.757	2.323	2.4	3.833	8.097	1.2	3.513	1.7	1.4	23.333	4	3.633	5.525	43.21	144.687	17.127	2.545	25.96	8.06	30172.5	469.287	5.7	9.8	1359.2	271.777	7390.24	21393.9	119.473
4517	2832	37.85	26.5681	27.4552	14	9	Female	Electiv	Lo_normal	0.997	2.027	5.727	4.773	1.1	2.227	6.03	11.75	1.8	1.2	0.7	1.7	1.4	21.547	4	12.597	4.13	32.803	156.077	15.34	18.21	20.26	60.613	38538.4	467.95	30.215	9.8	1068.74	626.197	141687	22245.7	90.073
4521	2882	38.85	32.2656	32.115	16	16	Male	Vaginal	Lo_normal	1	2.45	7.01	6.757	1.1	2.293	2.4	9.42	1.8	1.2	2.243	1.7	1.4	20.097	4	15.673	4.245	23.407	92.537	7.187	55.305	19.043	23.093	23766.2	457.77	75.37	9.8	783.027	1255.64	115117	85677.8	103.523
4523	3052	39.28	34.6448	35.2252	14	14	Male	Vaginal	Lo_normal	0.866	2.955	6.78	6.27	1.1	2.363	2.4	20.707	4.503	1.2	2.633	1.7	1.4	23.317	11.305	16.07	4.225	56.54	122.32	11.6	13.555	25.65	18.347	51397.7	1227.5	16.43	9.8	1489.98	1381.31	145857	84377.8	219.043
4529	3232	40.42	28.1697	24.3258	12	13	Male	Vaginal	Normal	0.997	2.67	7.137	6.097	1.1	2.32	2.4	14.493	4.395	1.2	2.307	1.7	1.4	19.787	4	17.073	4.85	83.74	131.65	14.58	26.517	19.31	10.695	18225.4	636.707	102.465	9.8	1217.18	1364.84	143637	95063.7	122.937
4531	2412	40.42	34.8994	32.2656	16	14	Female	Vaginal	Lo_normal	0.588	2.815	10.06	6.793	1.1	2.377	2.4	6.593	1.8	1.2	2.903	1.7	1.4	27.827	4	5.735	1.6	38.417	129.733	20.743	5.89	19.25	36.513	38461.2	523.587	14.845	9.8	1374.13	1073.19	114579	98719	153.543
4533	2454	38.85	27.9808	26.0808	11	14	Female	Electiv	Lo_normal	1	2.945	9.145	6.383	1.1	2.403	2.4	5.06	4.573	1.2	2.407	1.7	1.4	21.81	12.265	10.885	5.7	49.613	238.493	18.1	11.7	16.283	39.523	33742.9	448.08	5.7	9.8	1228.35	1261.24	145494	111487	201.643
4541	2380	38.42	27.1869	28.2601	16	12	Female	Vaginal	Lo_normal	0.589	6.347	12.723	6.377	3.21	2.757	2.4	5.08	4.365	2.795	3.06	1.7	1.4	25.08	4	13.507	7.05	41.757	77.37	23.34	16.553	33.355	28.353	33764.3	799.087	35.725	58.655	1153.62	1037.26	178603	99578.1	218.127
4547	3068	40.42	26.6612	22.9295	12	12	Male	Vaginal	Delayed	0.992	1.49	7.267	5.3	1.1	2.267	2.4	11.333	4.08	1.2	0.7	4.823	1.4	21.117	4	10.57	4.457	54.7	132.607	23.503	35.47	11.47	27.007	55463.8	818.723	82.95	9.8	1903.06	1123.96	129230	17741.4	276
4549	3286	39.42	20.7173	21.525	9	12	Female	Vaginal	Normal	0.985	2.397	9.093	7.237	1.1	2.347	2.4	27.76	8.73	1.2	2.8	1.7	1.4	26.347	8.07	7.663	1.6	48.197	190.48	19.15	26.51	17.075	22.21	53236.3	745.52	38.805	9.8	1240.16	1156.32	123477	99782.2	299.01
4551	2950	40	31.0938	29.7112	14	14	Female	Vaginal	Normal	0.99	4.723	10.743	4.927	2.243	2.403	2.4	4.783	3.857	1.2	1.5	3.73	1.4	21.967	4	10.557	3.83	57.62	149.543	15.14	13.423	23.323	17.643	37114	640.46	5.7	9.8	1667.84	553.647	8384.22	23235.8	97.047
4555	2918	39.14	35.4743	35.1157	18	16	Female	Vaginal	Lo_normal	0.993	2.165	5.53	4.957	1.1	2.183	2.4	7.14	3.953	1.2	0.7	1.7	1.4	19.263	4	14.947	4.197	31.01	136.843	23.01	16.84	13.143	50.75	32545.3	267.833	31.4	9.8	866.867	817.877	140977	19879.1	199.867
4557	2844	37.28	28.794	30.3655	14	13	Male	Vaginal	Ma_delayed	1	2.295	5.763	5.317	1.1	2.237	2.4	5.463	1.8	1.2	1.895	3.543	1.4	21.32	4	7.817	4.36	13.825	127.667	17.153	21.05	12.22	32.16	36977.3	477.743	157.647	9.8	1150.55	1494.55	153441	98576.8	369.31
4559	3550	40.57	29.0486	26.2149	12	12	Female	Vaginal	Hi_normal	1	4.615	9.653	7.59	2.345	2.49	2.4	6.17	4.185	1.2	3.193	5.12	1.4	29.375	4	15.123	1.6	49.09	121.98	18.857	22.877	14.825	27.367	66623.1	962.397	73.667	9.8	1844.03	1652.48	175791	115697	317.713
4563	3228	40	40.5147	37.6783	12	12	Female	Vaginal	Hi_normal	0.809	6.013	12.867	6.09	2.673	2.643	2.4	10.363	7.033	1.2	4.31	1.7	1.4	28.32	4	8.657	6.81	40.49	119.96	17.053	7.01	21.5	20.84	26047.7	670.9	5.7	9.8	1098.37	410.697	129375	26611.7	123.017
4565	2804	39.28	30.1684	30.3929	16	16	Female	Vaginal	Normal	0.908	2.813	8.937	5.597	1.1	2.507	2.4	6.577	4.8	1.2	0.7	4.94	1.4	22.633	4	12.945	5.207	42.64	91.58	13.177	27.707	15.74	44.02	41552.5	337.657	91.925	9.8	1284.75	1127.39	135708	27043.6	163.797
4567	3228	38.57	22.8638	23.2991	12	12	Male	Vaginal	Normal	0.986	4.91	9.68	6.153	2.23	2.415	2.4	16.145	1.8	1.2	0.7	1.7	1.4	23.56	4	11.577	5.183	56.677	145.43	22.667	8.42	22.977	69.67	37714.5	594.1	5.7	9.8	1090.03	494	155306	23946.4	192.145
4569	3458	41.14	33.4921	28.2984	15	15	Male	Vaginal	Lo_normal	0.818	0.7	8.113	5.213	1.1	2.097	2.4	18.16	1.8	1.2	1.77	1.7	1.4	26.905	4	9.017	4.407	59.807	188.47	17.657	27.573	14.965	35.537	32787.6	1165.48	150.58	9.8	700.38	1337.2	125099	101768	256.377
4573	3474	39.85	29.1253	28.1834	12	12	Male	Vaginal	Normal	0.999	3.613	10.39	6.117	2.325	2.747	2.4	5.49	4.237	1.2	1.765	4.495	1.4	21.51	4	12.73	4.3	34.367	171.55	15.565	26.62	21.27	42.87	32583.3	159.513	196.925	9.8	1001.22	1535.52	148938	31274.7	285.323
4577	3150	37.71	35.8549	34.2779	14	14	Female	Electiv	Normal	0.985	1.805	6.003	5.563	1.1	2.363	2.4	9.31	1.8	1.2	2.303	1.7	1.4	19.337	4	8.69	3.39	46.07	142.76	15.067	16.65	21.3	17.477	31159.4	703.637	55.625	23.2	1164.62	826.623	163609	93464.6	255.837
4581	2920	39.28	26.9459	22.7187	14	12	Female	Vaginal	Normal	0.999	3.99	8.67	6.697	1.1	2.453	2.4	3.253	1.8	1.2	2.19	1.7	1.4	21.22	10.535	14.31	4.315	63.697	146.637	12.923	24.57	21.837	33.603	41006.3	542.877	27.96	9.8	1518.9	1309.55	110865	77378.5	117.907
4583	2924	40.14	35.4661	35.2799	16	12	Female	Vaginal	Normal	0.957	6.237	14.007	7.077	3.03	2.847	7.615	16.437	4.59	4.123	3.013	5.733	1.4	25.833	4	12.955	6.09	92.467	161.723	20.587	45.85	23.087	33.477	86579.8	170.973	38.735	9.8	1350.46	935.54	160657	30366.8	338.987
4589	2248	36.28	27.4524	27.4059	12	12	Male	Emergcy	Delayed	0.991	2.297	6.55	6.46	1.1	2.327	2.4	23.403	1.8	1.2	2.257	1.7	1.4	22.35	4	17.933	5.827	41.577	401.897	28.003	18.375	14.09	47.123	43131.2	746.927	42.805	9.8	891.223	903.605	158653	118594	153.247
4593	2846	39.14	25.5907	26.3819	12	14	Female	Vaginal	Lo_normal	0.972	2.53	6.23	4.87	1.1	2.33	2.4	4.007	1.8	1.2	0.7	1.7	1.4	19.26	4	10.365	3.807	42.267	119.69	16.95	21.773	12.985	23.905	43771.9	872.877	19.655	9.8	1204.02	859.77	119939	22046.5	116.843
4596	2588	37.57	45.1335	40.2409	16	15	Female	Electiv	Lo_normal	0.999	4.82	8.443	6.503	1.1	2.573	2.4	12.75	1.8	1.2	2.407	1.7	1.4	22.873	4	14.377	4.377	38.38	214.25	28.42	20.175	20.665	14.73	91707.6	665.473	16.14	9.8	756.363	677.867	191416	98764.8	153.363
4598	2918	38	34.4969	34.9268	16	16	Male	Electiv	Lo_normal	0.996	2.713	5.997	5.6	1.1	2.337	2.4	10.63	1.8	1.2	0.7	1.7	1.4	21.26	4	13.737	5.483	36.723	164.53	13.93	10.78	11.725	23.867	38947.3	243.03	21.12	9.8	699.07	747.453	183911	32101	256.217
4604	2510	36	32.512	38.7433	16	12	Female	Vaginal	Normal	0.995	0.7	6.577	6.22	1.1	1.897	2.4	8.547	1.8	1.2	2.38	1.7	1.4	25.3	4	11.203	1.6	42.323	230.487	23.69	8.72	13.895	9.17	36057.6	226.35	33.86	9.8	965.933	656.003	6666.24	25356.1	168.973
4611	3370	40.28	32.2957	30.7953	12	12	Male	Vaginal	Normal	0.975	1.75	6.563	5.697	1.1	2.187	2.4	6.103	5.68	1.2	0.7	1.7	1.4	22.25	4	6.093	4	37.983	166.467	29.197	8.485	23.41	22.257	40619.7	438.82	16.275	9.8	1637.85	875.083	124039	33229.1	168.603
4613	2768	38.71	31.2553	30.924	14	16	Male	Vaginal	Normal	0.939	2.357	5.33	4.777	1.1	2.427	2.4	11.153	1.8	1.2	0.7	1.7	1.4	22.18	4	8.64	4.197	68.61	139.82	19.847	15.353	14.963	29.373	18190.8	739.983	16.38	9.8	1021.62	642.403	149503	26329.5	137.21
4615	2612	39.28	29.1116	28.2053	12	12	Female	Vaginal	Hi_normal	0.616	2.557	7.13	4.87	1.1	2.437	2.4	8.913	1.8	1.2	0.7	1.7	1.4	18.9	4	8.053	4.033	61.34	107.567	35.153	28.513	16.52	17.693	47125.5	1157.14	100.69	9.8	1458.33	1263.35	136028	28918.8	225.533
4617	3176	39.57	35.7454	33.2348	16	14	Male	Vaginal	Normal	0.998	2.19	7.89	6.633	1.1	2.497	2.4	13.207	7.427	1.2	2.557	1.7	1.4	22.27	10.525	13.017	4.295	45.147	117.79	23.475	20.383	13.785	20.29	45065.4	333.877	32.645	9.8	1410.49	1254.2	144630	91397.7	279.947
4626	2790	37.14	32.8104	32.9993	12	15	Female	Electiv	Lo_normal	1	0.7	7.203	5.837	1.1	2.46	2.4	15.04	4.457	1.2	2.13	1.7	1.4	21.137	4	15.313	3.66	31.493	255.22	29.71	23.315	19.02	48.117	62783.8	404.193	45.963	9.8	1319.19	551.84	178743	110511	332.65
4628	3646	40.71	38.9596	27.9343	18	14	Female	Vaginal	Normal	0.997	2.743	6.43	5.58	1.1	2.167	20.98	39.13	9.39	1.2	1.765	1.7	1.4	24.777	4	7.517	3.917	45.01	115.06	12.14	22.44	13.593	27.77	31891.1	1047.65	56.495	9.8	1068.08	628.57	85716.6	21916.7	103.737
4632	3226	40.28	38.5298	38.4367	18	12	Female	Emergcy	Lo_normal	0.997	2.985	10.96	6.537	1.1	2.427	2.4	11.433	4.02	1.2	2.56	5.11	1.4	24.307	10.12	12.497	4.327	103.487	212.787	22.573	35.635	13.115	35.9	27405.6	796.993	76.345	9.8	1399.06	1154.84	123456	98103.6	115.837
4634	2854	39.57	34.1958	31.8029	14	12	Female	Vaginal	Lo_normal	0.972	0.7	7.65	4.855	1.1	2.2	2.4	10.713	1.8	1.2	0.7	1.7	1.4	25.07	4	8.48	4.823	43.387	169.4	15.197	13.955	13.64	26.187	25078.2	396.837	18.75	9.8	1269.16	1231.07	160166	26397	248.38
4642	3250	39.71	50.5955	31.332	15	10	Female	Vaginal	Normal	0.977	0.7	8.447	5.563	1.1	2.33	2.4	12.983	1.8	1.2	2.257	1.7	1.4	19.413	4	13.147	3.445	53.853	124.403	20.503	38.283	21.607	15.76	55782.4	616.953	107.795	22.38	1106.4	969.337	181136	90566.1	120.117
4644	3174	41.28	33.8919	32.5914	16	14	Female	Vaginal	Normal	0.99	2.615	12.96	6.55	1.1	2.33	2.4	65.887	8.983	1.2	2.495	1.7	1.4	24.77	4	7.125	5.045	57.453	196.517	19.6	19.33	16.5	17.583	41477	976.643	15.24	9.8	2950.84	728.4	136706	90086.4	238.49
4646	2892	39.85	36.1369	28.3751	12	12	Female	Vaginal	Normal	0.998	2.515	7.627	6.257	1.1	2.45	2.4	11.913	1.8	1.2	1.95	1.7	1.4	20.697	13.585	10.91	3.655	46.29	117.867	13.28	32.66	29.135	32.637	31393.9	378.353	41.635	9.8	881.917	1147.74	123646	90485.7	290.02
4648	3164	39.28	33.9028	37.2512	16	18	Female	Electiv	Normal	0.998	0.7	10.47	6.487	2.55	2.78	2.4	3.733	1.8	1.2	2.1	1.7	1.4	27.833	4	13.04	4.85	43.103	21.99	15.96	10.34	18.9	23.257	41114.7	464.41	23.17	9.8	1025.23	841.183	120956	38277.5	174.327
4650	3228	39.57	28.6215	22.308	12	12	Female	Vaginal	Lo_normal	0.977	2.68	6.877	6.277	1.1	2.4	2.4	7.24	4.45	1.2	2.66	1.7	1.4	22.197	4	16.187	3.825	58.537	132.92	16.123	24.215	17.017	20.98	21096.2	415.593	12.285	9.8	981.873	1210.66	125079	82353.5	169.6
4652	3222	40.28	45.7467	35.4196	12	14	Male	Vaginal	Normal	0.985	2.915	8.21	5.183	1.1	2.273	8.855	11.417	5.063	1.2	1.575	1.7	1.4	25.403	4	13.54	4.353	51.02	138.403	32.86	34.153	21.633	25.413	58048.4	356.537	32.73	9.8	1170.32	956.4	172938	96452.5	102.813
4654	2978	41.42	27.8631	28.0301	12	14	Female	Vaginal	Lo_normal	0.713	0.7	7.053	5.267	1.1	2.437	2.4	17.267	5.69	1.2	0.7	1.7	1.4	24.733	4	4.645	3.7	39.55	89.73	17.18	19.91	14.22	18.743	44005.6	361.72	5.7	9.8	1582.87	460.28	6764	83134.2	148.95
4656	2950	40.71	31.9288	32.5777	18	14	Male	Vaginal	Ma_delayed	0.909	1.84	8.21	6.857	1.1	2.097	2.4	9.215	1.8	1.2	2.723	1.7	1.4	25.87	4	13.293	1.6	76.63	133.147	28.57	23.407	18.42	15.43	34336.5	377.61	129.14	9.8	1319.18	1264.14	128708	99554	166.063
4658	2738	37.42	35.0308	34.6174	14	14	Female	Electiv	Normal	0.995	0.7	7.593	5.72	1.1	2.227	2.4	3.467	4.593	1.2	2.167	1.7	1.4	21.523	4	13.27	4.22	3.425	150.413	10.987	19.145	26.76	28.183	16837.8	112.227	133.337	9.8	688.513	519.733	120464	105546	181.557
4662	2532	39.28	30.9487	30.7105	12	12	Male	Vaginal	Normal	0.999	0.7	7.267	7.453	1.1	2.78	2.4	17.87	17.213	1.2	3.077	1.7	1.4	25.967	4	12.38	1.6	30.313	90.397	7.927	33.267	10.745	32.447	40564	413.857	123.143	9.8	1384.1	1090.17	127349	88964.2	318.74
4664	2878	38.42	32.3641	31.5921	15	14	Male	Emergcy	Normal	0.649	0.7	7.08	6.32	1.1	2.11	2.4	3.767	1.8	1.2	2.397	1.7	1.4	26.013	4	7.147	1.6	64.593	156.51	19.297	8.86	12.54	13.757	27766.8	325.697	35.015	9.8	921.53	817.93	6410.62	21546.5	115.56
4667	2918	39.14	40.1834	31.1595	16	16	Male	Vaginal	Normal	0.998	0.7	6.65	5.507	1.1	2.263	2.4	13.277	1.8	1.2	2.433	1.7	1.4	22.19	4	9.463	4	60.57	137.477	12.08	29.54	14.97	20.63	41978.5	643.11	69.345	34.725	1565.79	1657.69	157199	93662.1	356.267
4669	3050	39.85	40.5722	40.3121	12	16	Male	Vaginal	Hi_normal	0.728	5.19	11.753	7.177	1.1	2.53	2.4	11.893	3.89	1.2	2.143	1.7	1.4	26.34	4	15.96	4.575	52.25	155.3	10.08	16.765	15.925	11.83	27741.4	530.547	30.535	9.8	927.41	1149.86	124513	74309	359.63
4671	2392	38.28	33.0486	29.514	12	12	Female	Electiv	Normal	0.992	1.905	7.617	6.37	1.1	2.323	2.4	7.593	1.8	1.2	3.26	1.7	1.4	26.06	4	11.553	1.6	95.693	253.89	32.677	6.715	14.83	157.797	65161.8	1019.55	48.755	9.8	1575.95	1095.8	182183	34182.1	297.393
4675	2822	39.14	40.794	40.9363	12	15	Male	Vaginal	Hi_normal	0.703	0.7	6.49	6.147	1.1	2.333	2.4	3.293	1.8	1.2	1.77	1.7	1.4	21.75	4	13.347	3.293	50.737	107.73	16.71	27.38	21.993	28.663	10942.7	1005.88	138.86	32.81	1638.3	1370.14	137580	109191	351.527
4677	2674	38.42	37.4784	29.8289	11	12	Female	Vaginal	Delayed	1	0.7	7.017	6.84	1.1	2.04	2.4	4.517	4.317	1.2	3.053	1.7	1.4	26.253	4	12.143	1.6	44.793	141.743	26.78	17.23	17.91	41.53	43955.9	344.083	29.9	9.8	1379.57	1193.76	130061	29078.6	159.36
4679	3096	38.42	40.4079	36.4709	12	15	Male	Electiv	Normal	0.545	1.67	7.35	6.327	1.1	2.175	2.4	4.92	1.8	1.2	1.8	1.7	1.4	26.117	4	13.49	5.06	49.71	145.96	16.6	11.75	18.29	27.503	26792.9	532.93	16.85	9.8	1077	823.787	129293	30819.7	95.86
4681	3124	38.28	30.3546	30.8036	16	14	Male	Vaginal	Delayed	0.772	0.7	11.017	6.457	1.1	2.393	2.4	3.145	4.997	1.2	2.757	1.7	1.4	23.28	4	11.487	1.6	59.903	143.087	24.157	11.623	14.405	28.45	45283.1	785.375	38.215	9.8	1021.44	982.27	143558	96170.8	214.39
4683	3412	41.14	35.9836	36.3149	21	14	Female	Vaginal	Normal	0.996	0.7	10.73	6.693	1.1	2.24	2.4	9.573	5.055	1.2	3.527	1.7	1.4	25.08	4	7.133	1.6	51.587	96.643	19.807	19.82	23.005	44.383	67856.7	360.223	73.2	27.08	1264.7	894.92	123216	19731.5	123.977
4685	2468	38.14	35.8357	34.5736	16	16	Male	Vaginal	Lo_normal	1	2.627	12.46	6.163	1.1	2.273	2.4	5.343	1.8	2.515	3.203	4.595	1.4	24.877	11.345	14.113	5.79	33.8	126.68	11.943	24.23	10.69	34.01	31283.8	802.525	67.44	9.8	927.207	1218.35	124540	102631	152.677
4689	2590	39.42	29.6537	27.3183	12	14	Male	Vaginal	Lo_normal	0.515	2.573	7.33	6.743	1.1	2.33	2.4	10.097	1.8	1.2	2.9	1.7	1.4	22.203	4	14.333	3.77	68.22	152.633	31.27	20.163	23.685	49.467	46976.7	965.857	51.77	23.783	1195.89	1067.3	124130	167090	270.367
4691	2522	38.14	31.2088	27.1759	14	14	Female	Vaginal	Normal	0.981	0.7	8.177	6.2	1.1	2.163	2.4	9.5	1.8	1.2	0.7	1.7	1.4	27.357	4	9.563	4.087	49.633	55.643	24.23	32.757	12.46	42.46	20554.6	225.813	63.095	9.8	911.8	996.17	130152	108065	161.78
4695	2948	39.42	29.4702	29.5469	12	16	Female	Vaginal	Normal	0.944	6.623	12.173	6.525	1.1	2.537	2.4	6.627	3.98	2.993	3.965	1.7	1.4	28.173	4	9.415	4.22	29.867	117.783	25.447	17.225	18.105	20.41	37203.3	482.855	24.23	9.8	807.337	669.7	153040	97355.9	129.817
4701	3344	40.28	32.178	30.1054	12	16	Female	Vaginal	Normal	0.881	4.27	8.273	7.567	1.1	2.897	2.4	13.527	1.8	1.2	3.23	1.7	1.4	27.253	11.53	11.83	1.6	3.837	160.813	18.653	22.39	17.39	27.01	39504.6	587.39	27.3	9.8	1093.56	1144.17	120591	98461.5	318.337
4703	3244	38	42.6886	37.963	16	12	Male	Electiv	Delayed	0.944	2.06	9.247	7.26	2.37	2.417	2.4	6.82	1.8	1.2	3.59	1.7	1.4	27.777	4	17.57	1.6	57.527	237.423	24.593	13.477	19.66	98.01	61584.3	784.857	22.26	9.8	1036.78	833.03	154415	101514	109.903
4705	2284	38.28	35.3018	36.846	18	16	Male	Vaginal	Lo_normal	0.568	2.385	11.193	6.29	1.1	2.28	2.4	8.077	4.33	2.55	2.33	1.7	1.4	24.563	4	12.925	3.355	65.023	180.693	8.043	10.237	11.495	30.393	45784.1	646.545	39.74	9.8	1253.7	940.795	154304	97476.7	257.2
4713	2772	36.42	62.5818	36.3231	12	10	Male	Electiv	Delayed	0.997	0.7	7.04	5.803	1.1	2.387	6.275	8.71	1.8	1.2	1.843	1.7	1.4	21.223	4	11.047	3.673	26.173	88.903	11.345	5.433	21.73	21.693	27786.3	169.637	41.86	33.31	734.95	858.697	6824.42	85777.8	94.207
4717	2628	37.42	29.5222	26.1739	12	12	Male	Vaginal	Normal	0.985	3.47	8.443	6.593	2.3	2.453	2.4	6.613	1.8	1.2	2.577	1.7	1.4	26.69	11.755	12.523	6.263	45.317	141.397	19.39	23.87	9.145	49.567	40882.1	320.337	190.565	9.8	1057.76	1207.62	190585	117434	170.757
4719	2962	37.57	41.3771	38.4942	16	12	Female	Vaginal	Hi_normal	0.999	3.81	11.727	7.18	1.1	2.47	2.4	17.55	4.365	2.867	1.68	1.7	1.4	25.587	4	14.203	3.8	55.647	203.127	25.29	58.973	16.025	24.353	23396.3	640.63	170.71	9.8	1055.89	1440.88	165271	109894	173.8
4721	2878	37.57	37.1472	36.3066	16	14	Female	Emergcy	Normal	0.994	3.677	8.117	7.98	1.1	2.73	2.4	10.037	1.8	1.2	3.1	1.7	1.4	27.727	10.705	14.75	1.6	23.083	208.993	16.74	12.383	22.18	24.63	44622.6	491.683	46.6	9.8	651.827	862.927	191792	130558	128.12
4725	3246	40.42	34.5544	35.54	14	14	Male	Vaginal	Delayed	0.997	4.67	9.217	7.177	2.395	2.54	2.4	10.957	1.8	1.2	2.803	4.833	1.4	26.063	4	10.185	1.6	77.79	151.173	28.523	33.24	21.165	31.413	63072.2	723	87.863	9.8	1876.37	1351.47	160098	115235	338.683
4727	3080	40.71	32.4134	30.768	16	16	Female	Emergcy	Lo_normal	0.999	3.725	13.517	6.8	1.1	2.437	23.117	52.39	9.687	2.95	2.75	5.363	1.4	25.387	14.89	7.383	4.68	43.143	197.167	13.323	25.04	7.615	24.387	43031.1	464.93	131.91	9.8	1981.05	720.823	133005	69074.7	179.31
4729	2654	40.28	35.6003	34.872	26	14	Male	Vaginal	Lo_normal	0.941	0.7	10.015	6.913	1.1	2.19	2.4	4.72	1.8	1.2	2.867	1.7	1.4	26.73	4	11.547	1.6	40.803	140.503	9.425	17.933	19.25	24.697	51482.3	411.22	33.595	9.8	832.83	662.32	128593	26742.9	121.417
4734	2824	38	31.9206	26.1383	13	12	Female	Emergcy	Normal	0.982	0.7	10.72	5.517	1.1	2.277	2.4	5.287	3.86	1.2	2.317	1.7	1.4	23.13	4	13.287	1.6	48.793	153.07	18.447	32.3	17.345	33.14	49234.3	266.943	16.355	9.8	1595.1	1521.74	165463	27193.4	216.823
4738	2852	38.85	43.8795	41.4155	16	15	Male	Vaginal	Delayed	1	3.36	10.26	6.42	1.1	2.497	2.4	8.633	7.033	2.837	0.7	1.7	1.4	25.34	4	11.05	1.6	37.94	148.943	11.545	29.72	15.173	25.93	35785.7	47.35	36.895	9.8	739.717	1501.5	178241	126973	174.753
4740	3540	38.71	34.5325	36.2081	14	16	Female	Emergcy	Normal	0.992	0.7	8.307	6.06	2.243	2.49	2.4	5.78	4.06	1.2	1.983	1.7	1.4	25.353	4	15.3	5.173	68.08	183.37	25.423	21.16	15.165	80.563	51462.6	208.477	94.015	9.8	1611.62	1358.27	146534	28571.8	464.8
4744	2708	38.42	50.2368	37.8179	14	15	Male	Electiv	Normal	0.995	4.907	11.073	6.683	1.1	2.263	2.4	16.577	4.31	3.147	2.375	1.7	1.4	26.583	4	20.76	3.37	63.473	203.48	24.977	38.95	18.37	32.527	50004.9	252.603	38.29	9.8	1292.89	1185.92	173080	109950	245.3
4746	3080	39.85	28	25.5852	12	14	Male	Vaginal	Lo_normal	0.972	0.7	7.427	6.49	1.1	2.387	2.4	8.52	1.8	1.2	2.71	4.355	1.4	26.68	4	10.42	1.6	57.243	152.447	18.857	35.897	23.72	43.493	34963.3	437.533	95.595	9.8	883.373	1124.71	135505	110446	185.083
4748	2770	37.85	23.0965	22.4805	14	15	Female	Electiv	Lo_normal	0.974	0.7	10.927	5.62	1.1	2.1	2.4	5.85	4.737	2.815	2.457	1.7	1.4	24.723	4	8.637	3.8	57.453	225.02	18.86	23.187	17.083	34	51747.4	357.757	72.7	24.8	1120.35	1199.82	133757	34169.1	320.88
4749	3270	39.42	29.6947	26.5654	16	15	Female	Vaginal	Normal	0.916	4.4	11.755	6.25	1.1	2.44	2.4	7.925	1.8	2.873	2.905	1.7	1.4	25.043	10.545	14.383	4.465	66.01	178.357	14.25	46.633	10.325	27.147	19588.1	326.27	44.14	9.8	1115.79	642.83	133229	104307	173.44
4754	3146	38.71	33.4319	34.59	17	19	Male	Electiv	Lo_normal	0.607	2	7.52	6.983	1.1	2.19	2.4	3.387	1.8	1.2	2.723	1.7	1.4	28.207	4	9.733	1.6	38.993	71.417	16.47	11.5	14.93	32.563	34165.5	748.803	52.543	24.64	1054.73	1105.71	139866	30232.4	78.443
4756	2666	37.85	31.3511	31.4305	12	15	Male	Electiv	Normal	0.971	0.7	11.787	7.47	1.1	2.373	2.4	13	1.8	1.2	3.47	4.2	1.4	24.36	4	14.01	3.25	51.937	324.71	25.21	41.087	7.58	45.793	50622	458.747	223.54	9.8	1155.38	1163.24	125031	127746	253.69
4760	3650	39.71	36.2464	35.9261	18	16	Male	Vaginal	Normal	0.882	1.915	10.083	6.107	1.1	2.213	2.4	7.637	4.877	1.2	2.787	1.7	1.4	23.95	4	13.87	5.48	43.31	114.37	17.147	25.33	9.01	15.06	37900.9	893.32	37.237	9.8	1392.47	1264.75	145319	86249	293.287
4761	3058	40	29.076	28.5886	12	14	Female	Vaginal	Normal	0.931	2.515	8.277	5.033	1.1	1.603	2.4	4.25	1.8	2.737	2.22	3.825	3.14	23.33	4	15.397	3.83	39.313	170.64	19.297	12.875	20.41	38.257	50124.5	206.195	87.755	19.73	903.897	1040.94	178074	32447.2	257.927
4763	3090	39.57	36.9719	34.0808	16	14	Female	Vaginal	Lo_normal	0.998	0.7	8.41	6.507	2.467	2.423	7.71	29.063	1.8	1.2	0.7	4.99	1.4	25.973	11.545	10.643	5.257	60.017	101.667	28.603	65.683	18.745	15.033	27499.9	239.78	29.78	31.275	1658.68	1555.88	188939	27838	217.797
4765	2880	38.28	38.8145	38.5106	12	16	Female	Vaginal	Lo_normal	1	0.7	9.387	5.643	1.1	2.343	2.4	4.683	1.8	1.2	2.637	1.7	1.4	23.693	4	6.763	1.6	44.9	114.893	13.89	25.81	18.82	34.813	20428.8	763.91	63.36	29.8	1266.14	898.213	8104.11	24411	227.94
4767	2862	39.14	43.4333	40.3751	18	15	Female	Vaginal	Normal	0.825	3.657	10.847	5.983	1.1	2.273	2.4	5.43	1.8	2.91	1.97	1.7	1.4	25.39	4	13.997	1.6	42.783	139.76	11.29	24.99	9.24	33.13	18983.9	461.81	193.297	9.8	1000.19	2077.15	133505	115820	252.367
4776	2564	38.42	37.5195	37.1745	18	18	Female	Vaginal	Hi_normal	0.998	3.665	9.97	7.34	1.1	2.717	2.4	10.477	29.72	1.2	3.3	1.7	1.4	28.3	4	13.563	1.6	32.947	185.833	15.29	14.407	11.81	25.91	19946.7	520.453	77.755	9.8	914.11	1156.05	140006	96076.3	75.937
4778	3308	39.85	34.9322	37.0951	12	12	Female	Vaginal	Normal	0.74	4.425	12.08	5.825	1.1	2.39	2.4	12.173	1.8	2.817	2.645	1.7	1.4	27.183	4	15.135	3.833	53.937	93.817	15.985	37.615	24.495	45.103	30018.2	731.223	50.947	9.8	1700.58	1579.67	136061	116893	83.71
4780	4286	41.14	37.4346	37.6318	12	15	Female	Vaginal	Hi_normal	0.999	2.78	9.007	6.573	1.1	2.627	2.4	10.48	4	1.2	1.605	1.7	1.4	27.073	4	5.76	4.825	58.447	173.533	21.977	9.59	15.973	36.267	51979.4	229.813	41.51	9.8	1539.34	522.835	120553	101441	192.04
4782	3254	39.42	27.8522	25.5743	12	16	Male	Vaginal	Normal	0.907	0.7	12.573	5.39	1.1	2.13	2.4	3.61	3.765	1.2	2.67	4.433	1.4	24.103	4	10.31	4.735	63.493	120.023	20.533	22.41	9.395	19.367	41908.1	1848.96	50.73	9.8	1776.58	1126.02	139155	92452	243.15
4784	2686	39	32.5028	31.4716	18	18	Female	Vaginal	Hi_normal	1	0.7	6.923	6.697	1.1	2.32	2.4	4.22	1.8	1.2	2.473	1.7	1.4	26.3	4	7.013	1.6	43.667	109.343	9.897	9	2.4	26.95	25823	307.25	53.28	9.8	932.707	931.615	135690	26636.2	77.21
4788	2932	38.42	32.2409	33.5907	12	12	Male	Vaginal	Normal	0.809	0.7	11.487	6.07	1.1	2.287	2.4	4.96	1.8	2.845	2.447	1.7	1.4	24.977	4	4.075	1.6	40.767	123.86	20.977	8.135	25.167	9.767	39548.2	211.99	14.33	9.8	1847.86	778.94	116907	26236.4	88.145
4790	4170	40.71	43.729	36.6215	16	16	Male	Vaginal	Normal	0.794	4.74	7.1	6.27	2.563	2.083	2.4	13.97	15.423	3.27	3.673	1.7	3.533	29.153	4	12.947	6.413	85.53	159.4	25.95	9.31	16.545	26.907	1693.94	519.887	5.7	9.8	1905.47	459.32	126082	27428.9	117.835
4792	3250	40.57	29.1253	28.9966	12	15	Male	Vaginal	Ma_delayed	1	0.7	8.907	6.323	1.1	2.343	5.12	14.857	5.925	1.2	2.02	1.7	1.4	25.83	11.625	13.233	5.977	47.843	103.67	13.257	22.467	15.71	25.35	21834.8	599.28	105.275	9.8	831.17	1018.3	86403.6	23840.9	141.553
4794	3264	40.14	38.8309	36.4408	12	15	Male	Vaginal	Lo_normal	0.85	0.7	10.9	5.617	1.1	2.343	2.4	6.353	1.8	1.2	2.823	4.013	1.4	23.23	4	11.84	1.6	55.4	125.977	24.09	63.643	32.797	38.12	26096.3	1115.01	134.77	56.38	1464.35	1337.15	7543.21	23334.8	145.123
4796	2580	37	28.9117	24.898	12	12	Male	Vaginal	Normal	0.964	4.063	12.633	5.897	1.1	2.387	2.4	12.867	1.8	2.7	2	4.45	1.4	25.043	4	13.153	1.6	36.677	389.203	14.407	35.037	30.71	112.31	56324.4	376.36	130.407	9.8	665.29	1251.38	137724	109461	188.267
4798	3114	38.14	44.9391	33.1609	12	14	Male	Vaginal	Hi_normal	0.954	0.7	11.077	5.67	1.1	2.333	2.4	11.547	3.785	1.2	2.35	1.7	1.4	24.257	4	12.317	1.6	52.887	148.207	22.247	20.723	25.14	47.96	20329.6	550.553	60.28	29.41	2670.99	1014.24	204985	25435.3	372.767
4800	2950	39	28.9473	29.3306	12	14	Male	Vaginal	Hi_normal	0.866	3.093	10.037	5.987	1.1	2.223	2.4	13.927	20.793	2.733	0.7	1.7	1.4	24.847	4	11.643	1.6	77.217	122.17	22.037	28.237	28.315	27.623	53483.9	632.9	38.775	9.8	2008.26	1107.31	145334	100083	226.013
4804	2816	40.28	33.2621	33.3662	14	14	Female	Vaginal	Normal	0.966	3.135	9.797	6.59	1.1	2.563	7.02	20.143	1.8	1.2	0.7	1.7	1.4	27.407	8.54	12.16	4.607	45.923	206.12	19.133	35.59	22.965	22.937	57054.8	767.757	43.575	30.17	1438.8	996.63	117923	100080	212.843
4806	3066	40.42	38.6311	37.3005	9	12	Male	Vaginal	Ma_delayed	0.858	2.88	10.557	5.6	1.1	2.563	2.4	2.75	4.195	1.2	0.7	1.7	1.4	26.693	4	8.785	4.445	50.17	133.757	15.713	5.29	23.405	45.52	29321.5	552.21	5.7	9.8	1005.49	1369.15	142199	30677.7	220.243
4810	3312	40.85	37.4237	36.0082	12	14	Male	Vaginal	Normal	0.824	5.45	7.357	6.923	2.843	2.057	2.4	4.223	4.475	3.423	3.693	1.7	3.557	27.2	4	5.597	6.433	41.073	74.017	15.893	2.575	2.4	17.407	16508.4	796.033	5.7	9.8	1747.23	222.31	181278	25665.8	61.393
4812	3420	37.57	45.6345	43.3812	16	14	Female	Emergcy	Normal	0.997	4.25	12.373	7.317	1.1	2.353	2.4	5.495	5.387	2.793	1.867	1.7	1.4	25.487	4	2.42	3.16	22.723	192.3	5.07	2.97	21.49	17.193	22871.2	401.893	23.535	9.8	723.657	552.31	96081.8	118622	88.157
4854	2882	37.85	29.4182	28.0027	12	14	Female	Electiv	Lo_normal	0.999	0.7	11.163	5.843	1.1	2.223	2.4	3.48	5.073	1.2	2.73	3.923	1.4	22.31	4	13.03	1.6	18.237	142.96	12.935	24.657	90.675	48.71	49079.8	31.71	5.7	30.975	1476.28	1050.69	6450.17	24741	260.893
4857	3412	39.28	45.7112	37.7823	12	15	Female	Vaginal	Lo_normal	0.972	3.25	10.485	6.07	1.1	2.593	2.4	11.58	4.79	2.88	2.295	4.515	1.4	25.093	9.785	18.877	1.6	59.837	140.493	31.693	88.563	10.595	40.093	40536.4	256.103	76.825	9.8	1278.17	1195.38	152042	101346	160.673
4858	3346	38.71	22.6886	23.1403	12	14	Male	Vaginal	Normal	0.574	0.7	7.02	5.297	1.1	2.313	2.4	24.647	1.8	1.2	0.7	1.7	1.4	26.117	4	15.833	4.103	45.903	288.787	11.14	19.22	23.24	31.707	36175.5	421.063	5.7	9.8	1102.75	1007.61	138912	118315	86.607
4862	2516	37.85	34.7433	32.6571	12	12	Male	Electiv	Ma_delayed	1	0.7	7.613	6.113	1.1	2.123	2.4	17.44	1.8	1.2	2.59	1.7	1.4	25.257	4	10.633	1.6	108.017	200.907	18.843	27.983	31.887	23.42	36547.4	2519.51	26.233	29.195	992.243	1303.86	154705	24908.5	138.303
4866	3722	38.42	38.5791	37.5715	16	15	Female	Electiv	Normal	0.371	0.7	6.757	5.807	1.1	2.19	2.4	8.243	1.8	1.2	1.715	1.7	1.4	25.21	4	12.24	4.573	25.807	144.45	15.487	23.58	11.84	62.017	26327.2	409.13	71.105	9.8	909.81	1142.16	139656	95958.4	240.513
4868	2584	37.85	36.8816	34.9076	12	12	Female	Vaginal	Normal	0.603	5.083	12.277	6.977	1.1	2.37	2.4	3.365	4.51	3.337	2.615	1.7	1.4	28.623	4	11.41	5.855	51.13	97.407	15.49	18.37	9.455	30.897	33845.5	176.477	19.095	9.8	1113.54	806.555	166632	115400	125.267
4870	3170	38	33.1088	38.2396	12	12	Female	Electiv	Normal	0.998	3.885	13.543	6.557	1.1	2.393	2.4	7.325	5.715	3.073	3.525	1.7	1.4	25.59	11.005	16.47	6.035	67.073	137.203	19.273	23.015	13.735	122.61	61240.9	548.59	37.52	9.8	1223.43	633.58	147274	143644	307.647
4874	3092	39.14	27.885	26.0096	9	12	Male	Vaginal	Normal	0.996	0.7	6.787	5.27	1.1	2.357	2.4	17.373	4.48	1.2	0.7	1.7	1.4	25.543	4	7.35	4.457	54.04	131.157	13.45	10.177	13.965	20.717	48221.4	574.42	35.407	9.8	1330.8	983.207	184592	92321.5	268.263
4876	3700	37.85	40.5229	35.0007	16	14	Male	Electiv	Lo_normal	0.991	0.7	8.277	5.377	1.1	2.2	5.53	10.723	1.8	1.2	0.7	4.28	1.4	25.833	4	12.64	4.103	44.65	164.413	22.243	42.617	23.445	146.34	38865.2	532.15	40.055	9.8	991.017	984.387	149421	103933	204.923
4882	3596	38.42	39.54	41.5359	19	12	Male	Vaginal	Lo_normal	1	0.7	8.707	5.403	1.1	2.497	2.4	11.107	33.643	1.2	0.7	1.7	1.4	25.07	4	8.077	4.657	44.87	176.507	16.65	14.593	13.05	34.257	41966.6	665.83	21.56	9.8	1824.4	1009.65	143770	95807.6	141.443
4884	3100	40.14	37.5661	33.8289	12	14	Female	Vaginal	Lo_normal	0.488	0.7	10.55	6.68	1.1	2.343	2.4	5.297	4.2	1.2	2.637	1.7	1.4	25.233	4	7.553	6.195	46.08	228.227	21.693	8.867	9.59	20.1	13630.8	639.723	5.7	9.8	1081.96	577.933	101865	94710	213.407
4888	3056	38.85	34.2916	38.6448	12	14	Female	Vaginal	Normal	0.96	3.5	11.917	6.303	1.1	2.143	2.4	3.54	4.21	2.817	2.235	4.697	1.4	25.937	4	11.34	1.6	33.23	165.507	20.85	22.767	18.137	21.433	43551.1	872.747	112.043	9.8	955.86	3426.73	175215	115742	456.2
4898	3300	40.71	39.1212	35.3046	12	12	Female	Vaginal	Normal	0.999	1.97	5.02	5.403	1.1	1.327	2.4	24.38	1.8	2.483	1.655	1.7	3.075	23.6	4	12.41	5.343	48.797	262.363	24.073	15.435	12.505	19.88	41168.4	476.097	5.7	9.8	1185.94	804.887	152998	36694.6	138.107
4900	2706	40.14	28.345	29.7139	16	16	Female	Vaginal	Normal	0.955	6.13	9.033	8.427	2.763	2.357	7.957	24.823	4.13	3.377	4.083	3.945	3.833	27.207	12.84	8.25	7.593	67.65	171.657	15.913	3.15	20.12	39.013	39133	793.11	5.7	9.8	1619.52	461.955	123497	28824.7	121.925
4902	3420	40.57	34.1054	29.6126	12	12	Male	Vaginal	Normal	0.989	4.423	7.43	5.457	1.1	2.12	2.4	16.337	1.8	2.723	2.08	4.14	1.4	26.577	4	8.467	4.96	116.247	143.2	18.205	10.6	2.4	9.217	35903.2	376.66	5.7	9.8	2031.45	546.35	132795	84614.9	282.183
4904	2790	41.71	27.0582	24.9884	16	12	Female	Vaginal	Lo_normal	0.626	0.7	7.45	5.763	1.1	2.317	2.4	8.727	1.8	1.2	2.235	1.7	1.4	26.593	4	7.583	4.173	93.457	172.477	24.66	14.317	15.15	47.943	37729.3	439.027	19.825	9.8	1304.48	1100.67	128255	99655	152.173
4909	3134	40.71	25.8453	28.1506	12	14	Female	Vaginal	Normal	0.987	2.38	7.22	5.187	1.1	1.39	2.4	3.78	1.8	2.72	2.7	1.7	3.097	21.77	4	9.98	3.81	63.723	101.347	17.903	9.22	14.885	21.973	27329.1	504.907	5.7	9.8	1646.03	382.125	203080	20998.7	115.757
4918	2082	38.42	41.8782	35.3895	17	16	Female	Vaginal	Normal	0.816	0.7	8.443	5.883	1.1	2.24	2.4	6.337	1.8	1.2	1.833	1.7	1.4	25.687	9.705	11.73	5.727	91.1	142.093	18.217	16.93	24.85	61.14	21787.1	730.07	23.21	9.8	1245.19	1170.88	111211	29913.2	418.85
4922	3302	41	33.6263	33.2704	12	14	Male	Vaginal	Normal	0.968	2.17	9.03	6.497	1.1	2.28	2.4	7.127	1.8	1.2	2.867	1.7	1.4	26.253	4	12.537	1.6	45.29	105.853	14.067	21.12	16.235	55.58	39022.9	626.093	40.2	9.8	1069.46	1033.02	122493	25865.5	198.78
4924	2394	37	38.0643	35.0335	16	14	Female	Vaginal	Normal	0.953	0.7	11.863	5.54	1.1	2.283	6.55	5.69	4.105	2.723	2.373	6.067	1.4	23.337	4	14.673	1.6	50.7	184.413	22.327	39.08	23.68	29.32	58992.4	652.913	171.44	24.8	1630.9	1436.24	7603.59	23999.5	230.853
4926	2592	40.85	31.3457	29.9767	14	16	Female	Vaginal	Normal	0.978	5.48	7.64	7.253	2.6	2.107	5.735	19.21	17.657	3.327	3.91	3.93	3.553	32.337	4	6.68	6.23	79.3	115.857	22.94	17.79	15.03	17.803	42982.8	312.71	5.7	9.8	1630.16	731.643	133047	28783.7	118.053
4932	2918	37.85	29.1061	29.5414	13	13	Male	Electiv	Lo_normal	0.598	0.7	10.547	6.043	1.1	2.17	2.4	10.627	1.8	2.623	2.843	1.7	1.4	24	4	9.407	1.6	59.827	261.16	21.033	25.213	26.01	29.963	79498.2	1165.63	30.33	9.8	914.72	668.867	144144	38731.8	239.773
4934	2972	39.14	35.0938	33.1362	16	16	Male	Vaginal	Normal	0.992	0.7	10.257	5.58	1.1	2.173	2.4	8.587	4.073	1.2	2.297	3.52	1.4	22.973	4	11.425	4.11	30.927	98.073	14.735	10.797	20.96	20.223	19670.3	243.813	20.65	9.8	868.83	872.457	127058	71957.3	122.427
4942	3164	39.85	34.6037	33.4374	15	14	Male	Vaginal	Lo_normal	0.999	4.033	8.277	5.85	1.1	2.07	2.4	8.417	3.915	2.937	3.07	1.7	1.4	25.87	4	7.403	4.47	93.293	243.417	28.06	5.64	23.96	24.007	59350.5	1625.1	5.7	9.8	1240.18	380.485	138574	83827.1	206.363
4947	2840	40.14	25.6454	25.7248	16	16	Female	Vaginal	Normal	0.995	2.035	2.1	1.4	1.1	2.48	2.4	24.683	1.8	3.81	0.7	1.7	1.4	27.203	4	8.657	4.443	78.013	223.34	13.54	23.335	38.635	24.057	58758.6	187.005	13	9.8	1160.07	937.655	137617	80206.3	258.297
4949	2806	37.85	33.4155	32.5667	16	16	Female	Electiv	Normal	0.991	0.7	11.637	5.493	1.1	2.337	2.4	5.427	1.8	1.2	2.37	4.243	1.4	23.077	4	10.517	1.6	39.54	122.313	20.385	32.033	22.19	43.223	35276.7	69.933	46.837	9.8	1323.99	1163.02	8369.99	29251.1	216.423
4953	2896	39.42	25.4976	24.7009	9	12	Male	Vaginal	Normal	0.994	4.34	10.28	7.16	1.1	2.283	2.4	5.02	1.8	2.967	2.647	5.78	1.4	31.187	4	16.71	5.697	46.55	109.17	8.063	15.875	14.02	23.13	15212.2	775.39	15.02	9.8	1585.94	683.075	139619	100995	158.675
4961	2852	40.42	24.9802	25.7358	12	15	Male	Vaginal	Normal	0.996	4.087	8.69	5.037	1.1	2.237	2.4	7.915	1.8	1.2	0.7	4.425	1.4	21.283	4	15.13	4.54	62.503	193.687	30.14	25.04	26.507	33.317	59504.4	923.123	5.7	9.8	1548.42	718.88	135674	28772.9	71.155
4969	3258	41	34.5216	32.1752	16	16	Female	Vaginal	Lo_normal	0.76	3.035	5.827	5.73	1.1	1.22	2.4	10.783	5.8	2.587	2.547	4.3	3.225	22.463	4	9.5	3.59	54.233	89.03	16.117	8.845	10.255	33.287	27219.5	890.04	19.8	21.635	1418.06	487.027	164697	22635.5	66.953
4971	2666	39.57	28.8241	26.2587	18	16	Female	Vaginal	Normal	0.998	4.48	14.46	6.917	2.745	2.43	7.96	5.403	6.597	3.393	3.367	4.01	3.347	25.16	4	9.787	4.495	53.717	87.89	14.39	12.005	14.81	17.82	34600.1	408.957	16.115	9.8	1236.43	575.84	5539.1	17349.4	157.493
4979	3940	41.57	38.3436	38.8391	14	12	Male	Vaginal	Hi_normal	1	2.21	5.263	5.393	1.1	1.463	2.4	33.25	1.8	2.64	2.553	1.7	1.4	21.683	4	8.107	4.025	42.58	115.723	14.597	4.107	17.3	20.58	48855.5	576.393	26.63	9.8	2042.76	238.105	222066	20863.1	154.105
4981	3358	37.85	36.9117	34.2231	12	13	Female	Electiv	Delayed	0.964	6.41	10.925	7.37	1.1	2.537	2.4	4.055	6.03	3.16	2.225	1.7	1.4	25.99	4	15.767	1.6	74.03	125.303	22.147	14.335	15.23	43.23	48303.3	555.61	57.895	9.8	1138.23	896.375	176701	110267	281.64
4983	2956	38.57	32.553	34.1739	14	12	Female	Emergcy	Hi_normal	0.978	3.103	6.673	5.1	1.1	1.667	2.4	6.81	4.29	2.725	3.443	4.31	2.96	24.63	4	10.485	4.62	53.487	123.367	17.857	5.553	12.625	9.32	40811.1	534.8	5.7	9.8	1162.01	516.117	155004	17491.2	105.403
4985	3542	41	29.306	27.3785	14	15	Female	Vaginal	Normal	0.99	3.235	6.435	6.337	1.1	1.687	2.4	8.483	1.8	2.943	2.463	4.817	2.997	26.44	4	13.303	4.99	4.197	177.263	18.425	21.713	19.545	56.277	21842.1	434.35	40.61	9.8	1295.86	1022.6	189418	29581.3	338.133
4989	2672	38.71	36.5147	37.2977	9	12	Male	Vaginal	Normal	0.957	4.013	13.257	6.59	1.1	2.393	2.4	9.593	1.8	3.113	2.095	1.7	1.4	25.44	4	13.237	1.6	45.503	205.503	29.34	24.823	22.29	32.677	94990.3	1079.65	37.995	9.8	1597.21	6375.5	163464	117718	357
4993	3076	37.71	38.0917	36.6845	16	13	Female	Electiv	Normal	0.998	7.693	10.54	7.237	1.1	2.577	2.4	6.3	1.8	2.987	2.37	1.7	1.4	26.337	8.39	12.597	5.325	49.31	375.433	16.66	24.223	13.85	26.467	38233.5	528.857	49.17	9.8	955.39	729.923	170971	118305	173.4
4997	3384	40.85	32.8925	28.8706	12	18	Male	Vaginal	Normal	0.888	4.77	2.1	1.4	3.1	3.493	45.003	35.447	250.637	4.003	0.7	1.7	1.4	32.023	15.72	9.907	5.737	50.227	322.307	13.15	10.457	14.58	31.243	24075.7	310.833	5.7	9.8	1636.84	369.287	84071.2	73612.3	62.85
5005	3526	41	21.7112	19.6277	12	12	Male	Vaginal	Hi_normal	1	4.547	8.42	5.723	2.63	2.44	2.4	8.04	1.8	3.237	2.887	5.467	3.28	27.017	11.543	12.333	6.08	57.317	111.5	17.955	11.56	23.84	9.733	18388.6	511.95	5.7	9.8	1318.22	513.357	161962	25281.1	80.417
5007	3052	38.71	33.7112	35.3593	14	16	Female	Vaginal	Normal	0.999	4.175	8.127	7.033	2.245	2.593	2.4	5.987	7.467	3.617	2.64	1.7	1.4	27.013	4	8.5	4.697	64.563	161.597	10.773	16.633	25.143	34.593	27257.5	360.253	5.7	9.8	978.937	445.56	160703	85406	165.225
5009	2538	38.14	25.6975	24.3915	15	10	Female	Vaginal	Normal	0.956	3.737	11.103	5.66	1.1	2.24	2.4	10.95	3.72	2.723	2.78	1.7	1.4	25.043	4	3.745	1.6	39.293	82.45	15.553	25.573	11.985	16.723	45824.4	1260.05	258.617	9.8	1541.29	2048.13	134089	94737.9	260.477
5013	3284	39.71	38.1081	36.1889	18	18	Male	Vaginal	Lo_normal	1	6.773	11.643	7.02	1.1	2.53	5.48	6.503	4.98	4.755	0.7	5.31	1.4	31.647	8.2	16.125	4.057	44.28	96.127	20.047	23.327	21.455	20.95	22795.6	616.563	29.385	9.8	1289.87	615.96	142436	91057.1	240.48
5023	3200	39.71	27.0691	29.0294	12	12	Female	Vaginal	Normal	0.975	2.07	4.67	5.523	1.1	1.37	2.4	6.88	1.8	2.613	3.07	3.98	1.4	23.93	4	7.29	3.643	68.98	90.047	11.797	24.353	8.89	16.51	27889.5	945.06	97.705	9.8	1940.24	871.407	254197	30443.3	370.537
5027	3342	38.85	22.1958	23.4579	9	13	Male	Vaginal	Lo_normal	0.989	3.797	11.46	6.187	1.1	2.217	2.4	8.13	4.817	2.767	2.055	1.7	1.4	25.79	4	4.87	1.6	53.833	96.07	10.84	22.725	12.47	27.877	36935.6	552.2	141.38	9.8	1184.13	1838.95	154304	128137	199.733
5029	2700	38.71	32.063	31.3593	16	15	Female	Electiv	Normal	0.919	4.16	2.1	1.4	1.1	2.423	2.4	5.083	1.8	1.2	0.7	1.7	1.4	29.01	4	15.013	4.385	57.857	206.24	13.553	11.23	2.4	29.447	35880	700.377	5.7	9.8	1623.57	766.985	164617	98957.4	286.09
5031	2858	41.28	38.3053	32.553	12	12	Female	Vaginal	Normal	0.97	5.947	8.945	7.023	2.805	2.48	2.4	10.01	5.257	3.44	2.683	4.605	1.4	31.19	4	10.933	6.13	56.98	126.84	25.047	11.62	4.92	27.897	40028.2	583.473	5.7	9.8	1694.14	535.91	125399	92612.1	125.265
5033	3178	40	26.1685	21.9083	9	12	Male	Vaginal	Hi_normal	0.998	4.547	8.403	6.165	1.1	1.553	2.4	12.53	11.917	1.2	0.7	1.7	1.4	25.37	4	9.147	1.6	63.74	71.437	18.373	45.497	2.4	26.413	48753.8	350.4	171.423	9.8	1055.06	1547.99	132719	28691.1	269.703
5037	3316	39.71	33.4839	31.7864	12	14	Male	Vaginal	Normal	0.81	3.53	2.1	1.4	2.65	3.087	8.635	14.953	4.32	5.01	0.7	7.14	1.4	29.817	4	16.903	4.657	119.697	205.62	33.44	26.81	12.235	51.067	50659.4	874.887	5.7	9.8	1416.64	1147.38	148317	111243	205.297
5039	2868	41.14	26.757	26.1629	18	14	Female	Vaginal	Normal	0.597	6.907	13.92	9.023	3.275	2.82	8.427	9.617	8.713	5.97	0.7	8.825	1.4	32.693	4	14.987	4.63	63.773	102.117	22.36	42.16	16.47	34.563	30752.3	269.157	247.885	9.8	1227.57	906.687	135384	99069.6	165.653
5043	3670	40.28	28.4545	28.961	12	12	Male	Vaginal	Lo_normal	0.999	3.56	6.55	5.22	1.1	1.507	2.4	6.27	1.8	3.17	1.997	5.543	3.023	24.467	13.845	14.877	6.007	63.483	125.99	14.33	12.157	9.325	56.687	1647.41	481.547	5.7	9.8	1911.89	983.923	241416	26335.2	195.417
5045	3062	38.85	36.8405	33.9932	16	18	Female	Vaginal	Lo_normal	0.711	5.063	8.033	6.527	1.1	3.15	2.4	16.013	5.027	3.533	4.237	1.7	3.24	26.08	9.46	12.08	6.765	68.433	221.78	22.653	12.797	20.29	38.86	35719.2	319.83	33.975	9.8	2028.03	773.557	169258	21645.1	290.097
5047	2446	37.42	36.4025	37.5222	15	15	Male	Vaginal	Lo_normal	0.707	0.7	10.223	5.643	1.1	2.147	2.4	16.12	6.153	1.2	2.63	1.7	1.4	24.207	4	10.213	1.6	97.88	131.903	20.1	17.143	35.065	27.54	59037.6	419.17	43.615	9.8	2285.56	996.645	7875.34	23441.2	291.067
5053	2422	40.71	34.4559	37.8398	12	15	Female	Vaginal	Delayed	0.825	8.053	13.103	8.67	3.755	3.56	146.377	85.353	74.203	4.215	3.323	4.79	1.4	30.687	11.69	12.757	6.36	74.713	300.783	32.473	23.87	33.18	63.717	45755.6	881.953	109.99	36.04	2180.66	754.28	121856	90497.8	122.653
5055	2868	39.42	39.8138	30.0068	14	16	Male	Vaginal	Normal	0.862	3.505	12.083	6.437	1.1	2.213	2.4	12.347	3.915	2.813	1.89	4.077	1.4	26.783	4	10.703	1.6	102.927	145.07	28.467	33.973	21.075	26.92	53830.6	857.2	136.543	9.8	1425.95	4000.93	163515	109614	298.063
5057	2290	38.28	38.026	33.0568	12	13	Male	Electiv	Normal	0.995	4.507	7.38	5.983	1.1	1.93	2.4	4.597	1.8	2.827	1.97	1.7	1.4	25.253	4	4.365	4.093	64.43	179.517	15.003	4.2	25.633	31.517	23021.8	271.223	5.7	9.8	1104.02	371.795	117135	106221	83.477
5061	3774	38.14	26.9131	26.6831	12	16	Male	Vaginal	Normal	0.922	5.89	7.093	6.33	3.267	4.077	2.4	9.39	4.467	6.685	2.85	1.7	1.4	30.217	4	12.773	5.323	63	160.703	9.455	28.043	38.123	18.163	64715.3	955.11	5.7	9.8	1115.44	640.967	105667	87809.9	223.48
5063	3490	41.14	30.814	35.6468	16	15	Male	Vaginal	Normal	0.928	4.633	11.477	6.07	1.1	1.98	15.16	44.797	10.463	3.163	2.297	3.71	1.4	27.453	4	14.01	4.435	63.607	361.03	12.56	30.913	6.53	30.56	47152.8	758.35	5.7	9.8	2504.4	561.71	173360	78047.6	141.127
5065	3214	40	32.8487	30.0452	14	14	Female	Vaginal	Lo_normal	0.684	2.245	2.1	1.4	1.1	2.77	2.4	3.457	5.52	3.877	3.61	1.7	1.4	27.803	4	13.96	3.65	52.077	136.273	7.45	5.4	2.4	36.19	12259.1	370.053	5.7	9.8	1056.07	460.465	102645	105356	121.103
5077	2976	40.71	30.0945	26.7214	14	14	Female	Vaginal	Delayed	0.98	5.873	11.1	6.81	2.807	2.44	7.35	7.283	1.8	3.52	3.78	1.7	3.523	27.863	4	6.63	6.45	42.727	61.467	12.15	5.205	19.12	16.023	56781.7	718.943	11.79	9.8	1539.49	270.92	204528	23143	107.52
5079	3130	38.71	21.7893	19.0144	9	9	Male	Vaginal	Normal	0.997	6.197	13.49	8.913	2.983	2.97	12.27	30.393	5.49	3.73	4.05	5.295	1.4	31.53	8.965	15.623	6.733	51.407	163.523	16.773	10.325	22.48	27.31	55982	294.807	5.7	23.73	1988.3	746.233	141866	67032.3	178.115
5081	3474	40.28	34.0808	27.822	12	16	Male	Vaginal	Hi_normal	0.993	5.23	8.423	5.875	1.1	2.037	2.4	5.863	1.8	3.51	2.86	3.975	1.4	26.05	4	11.987	4.13	39.84	142.72	19.327	10.547	28.14	24.49	21159.8	641.197	5.7	9.8	1699.96	607.033	177796	81436.3	129.777
5083	2686	38.42	41.5962	39.0281	16	14	Female	Vaginal	Lo_normal	0.979	3.04	2.1	5.723	1.1	2.263	2.4	5.087	1.8	3.647	1.745	1.7	1.4	28.293	4	14.75	4.405	17.693	91.863	15.323	24.903	7.53	19.317	28240.1	315.36	44.92	9.8	1412.23	1168.37	155476	98197.4	364.457
5091	3164	39	24.4791	24.9227	12	15	Female	Vaginal	Lo_normal	0.728	4	9.267	6.22	1.1	2.1	2.4	12.823	4.14	3.07	1.78	1.7	1.4	26.49	4	3.647	4.83	48.307	131.203	11.217	10.027	23.42	12.66	28919.9	346.523	5.7	9.8	1543.82	365.44	124496	93785.8	110.007
5094	2570	37.28	31.614	32.7748	12	12	Female	Vaginal	Normal	0.995	5.047	2.1	6.94	2.887	3.25	6.54	5.09	6.227	4.637	2.6	5.47	1.4	31.56	10.505	14.25	6.387	18.44	164.18	17.253	12.73	33.305	43.02	33148.6	733.28	36.64	9.8	1199.64	844.823	139453	94810.5	166.283
5097	2516	36.57	42.9295	36.4216	12	16	Male	Emergcy	Delayed	0.928	4.935	11.95	6.553	1.1	2.427	2.4	8.997	1.8	3.007	2.18	1.7	1.4	24.993	4	14.085	4.28	28.937	152.977	11.697	12.287	23.15	23.573	34085.2	356.517	40.86	9.8	1305.16	693.545	149549	105192	195.483
5098	2256	36.57	42.9295	36.4216	12	16	Male	Emergcy	Delayed	0.998	4.237	12.307	6.327	1.1	2.387	2.4	9.037	1.8	3.147	2.895	1.7	1.4	25.94	11.11	9.74	5.49	28.023	138.013	14.31	15.56	17.55	23.813	30887.3	354.633	43.215	9.8	1399.41	693.787	142152	103824	244.597
5099	2754	37.42	34.2724	34.976	12	14	Male	Electiv	Lo_normal	0.532	6.243	12.943	7.64	2.403	2.663	5.5	7.085	4.66	3.93	3.333	4.983	1.4	30.67	9.415	16.247	8.35	5.27	222.663	19.327	14.293	14.73	29.84	31719.8	695.007	30.08	9.8	1283.37	1085.99	204178	107532	374.73
5100	1950	37.42	34.2724	34.976	12	14	Male	Electiv	Lo_normal	0.712	6.313	11.455	8.56	2.693	2.323	5.995	11.277	4.007	4.133	3.08	5.007	1.4	32.983	9.38	12.765	6.73	18.437	211.95	18.95	29.067	24.723	36.1	20711.3	919.1	34.995	9.8	1270.89	1282.39	141347	95901.9	264.36
5167	2850	40.57	28.0903	29.588	14	14	Female	Vaginal	Normal	0.83	6.293	10.12	7.573	1.1	2.503	2.4	6.767	4.067	3.42	0.7	4.395	1.4	28.07	4	11.5	1.6	67.707	117.17	14.627	25.66	2.4	27.043	25571.2	1248.52	5.7	9.8	913.187	1141.88	97052.2	23733.2	148.32
5171	3036	38.42	33.1307	33.2101	16	15	Male	Electiv	Delayed	0.982	5.403	9.76	6.703	2.507	2.583	2.4	6.597	1.8	3.317	2.435	6.103	1.4	30.93	11.1	15.083	6.883	67.063	167.44	18.35	22.373	29.055	27.92	29899.3	273.037	16.985	36.63	1158.29	692.53	149950	97245.1	175.873
5173	2376	41	29.911	27.4333	18	16	Female	Vaginal	Delayed	0.581	2.815	2.1	1.4	1.1	2.977	2.4	7.095	1.8	2.907	0.7	1.7	1.4	27.333	4	12.71	5.175	69.883	76.53	14.577	6.353	23.045	100.57	44389.8	435.54	5.7	22.09	1949.77	1124.14	114008	80224.9	138.72
5177	2898	41.85	31.384	38.3874	16	14	Male	Vaginal	Lo_normal	0.656	3.63	2.1	1.4	1.1	3.197	2.4	21.47	4.62	2.803	0.7	4.975	1.4	27.403	4	15.207	3.905	50.567	148.12	23.63	29.627	25.415	203.727	30601.1	315.277	5.7	9.8	1700.27	1177.61	126310	98013.5	92.363
5184	3006	40.42	22.3868	19.781	11	12	Female	Vaginal	Normal	0.847	3.673	6.717	5.72	1.1	1.61	2.4	8.135	5.4	2.927	2.567	3.93	3.045	22.123	4	7.383	4.067	51.383	108.037	21.98	10.747	17.56	16.64	42750.9	622.907	17.66	9.8	1006.19	634.127	184194	19048.2	137.973
5187	2640	39.85	38.037	37.5852	12	9	Male	Vaginal	Delayed	0.974	3.84	11.14	6.533	1.1	2.377	253.043	30.877	37.797	3.56	3.783	4.483	3.517	27.89	4	7.4	4.94	66.747	371.253	16.06	22.437	49.79	25.157	449.795	879.93	5.7	9.8	1557.68	386.117	158407	18774	142.4
5190	3002	39.42	32.0274	33.1034	12	16	Female	Vaginal	Normal	0.985	6.173	2.1	6.44	3.08	2.963	2.4	3.79	3.93	5.18	3.817	5.92	1.4	30.613	4	15.505	6.375	46.827	127.793	25.787	54.583	23.275	22.99	35584.5	424.773	150.58	9.8	1350.22	1309.08	145004	95177	423.243
5194	3410	38.42	39.3593	32.5476	14	13	Female	Electiv	Hi_normal	0.999	6.943	13.773	9.82	3.617	3.047	6.997	11.477	4.835	4.157	4.2	4.62	1.4	33.42	14.19	11.567	6.67	48.467	232.823	20.057	8.023	21.08	29.043	35801	862.03	11.68	9.8	1045.21	383.785	119345	91579.2	96.155
5196	2836	38.28	25.0294	34.4887	16	14	Female	Electiv	Delayed	0.963	5.93	9.837	6.16	1.1	1.757	2.4	8.205	1.8	2.48	0.7	8.56	1.4	26.86	4	13.02	1.6	37.203	150.9	20.627	27.74	7.43	24.593	23650.2	454.38	132.225	9.8	829.693	813.48	137030	33482.1	80.307
5202	3672	38.57	34.7077	36.1999	9	14	Male	Electiv	Normal	0.999	5.383	8.473	6.527	1.1	2.12	2.4	12.015	4.88	2.58	0.7	1.7	1.4	26.39	4	15.42	1.6	42.36	189.26	18.767	15.907	2.4	23.197	25009.9	419.067	156.6	9.8	689.13	853.49	217629	26188.6	171.697
5212	2814	37.42	32.0876	30.7159	12	16	Female	Emergcy	Ma_delayed	1	3.53	7.48	5.67	1.1	2.117	2.4	8.003	3.953	3.173	2.903	1.7	3.263	25.67	4	9.963	4.867	29.303	128.42	16.137	8.53	20.61	49.083	33007	161.47	18.175	9.8	1014.71	352.87	216852	19244.1	58.63
5217	2338	37.85	32.5969	31.4251	18	16	Female	Vaginal	Normal	0.998	4.843	8.423	5.913	1.1	2	2.4	26.47	1.8	2.927	1.93	1.7	1.4	28.753	4	11.717	5.753	45.37	116.76	13.217	7.06	2.4	40.707	33918.5	635.177	5.7	9.8	1249.57	588.337	96844.9	82966.6	183.623
5219	3250	38	36.7502	37.1389	15	12	Male	Vaginal	Normal	0.986	4.023	9.12	5.913	1.1	2.06	2.4	6.357	1.8	2.987	1.89	4.72	1.4	28.15	4	7.56	4.357	33.003	175.263	16.113	9.857	25.537	21.453	12865.4	451.763	25.62	9.8	811.223	310.49	118208	92655.4	50.667
5221	3076	39.71	30.6037	31.3018	18	16	Male	Vaginal	Normal	0.998	4.717	11.87	5.907	1.1	2.05	2.4	18.59	4.413	3.305	1.97	6.683	1.4	26.66	4	8.41	3.847	40.723	83.93	15.523	17.85	29.897	12.86	55561.6	452.597	5.7	9.8	1269.97	1063.8	135251	63188.3	351.02
5223	3196	38.28	44.9747	40.0958	16	12	Male	Vaginal	Delayed	0.977	2.54	2.1	5.83	1.1	2.897	2.4	11.03	6.613	3.27	2.06	1.7	1.4	30.487	4	17.113	4.877	41.987	135.34	9.66	5.8	38.76	23.103	23147.1	483.543	5.7	9.8	976.393	10.605	126743	74665.5	4.43
5230	2828	38.945	45.1088	40.3422	14	12	Female	Vaginal	Hi_normal	0.95	2.105	2.1	1.4	1.1	2.49	2.4	4.965	1.8	3.065	1.935	1.7	1.4	26.593	4	6.71	1.6	66.683	166.26	18.967	18.243	37.81	20.9	50380.5	427.77	5.7	9.8	1308.01	1249.54	129972	85544.8	276.09
5236	2962	37.42	35.3374	30.7461	15	16	Male	Electiv	Normal	0.705	5.637	13.173	7.283	1.1	2.273	2.4	6.965	5.467	3.753	3.23	4.25	1.4	33.143	4	9.513	6.523	70.533	187.037	24.09	5.023	41.64	24.057	37598.7	374.033	5.7	9.8	1130.37	404.02	124245	114087	151.703
5240	3966	40.71	30.5051	29.8727	16	16	Male	Vaginal	Normal	0.887	4.79	8.473	5.723	1.1	2.06	2.4	3.99	1.8	3.653	1.72	5.185	1.4	27.973	8.01	10.705	4.337	42.24	119.643	12.79	14.965	33.03	29.8	26419.2	1125.37	5.7	9.8	1360.9	855.04	164083	104218	96.607
5242	3352	37.85	34.6749	29.6181	12	12	Male	Electiv	Normal	0.763	2.705	2.1	1.4	1.1	2.743	2.4	4.47	5.38	2.79	0.7	3.655	1.4	27.47	4	12.213	3.405	37.19	206.17	16.243	13.68	29.26	39.32	20530.8	645.407	32.8	9.8	985.383	1179.21	165714	104462	209.213
5246	2732	39.71	31.3703	29.1608	16	16	Female	Vaginal	Hi_normal	0.949	2.38	5.503	6.043	1.1	1.463	2.4	16.907	20.86	3.187	2.465	1.7	3.33	22.817	4	7.235	4.965	46.857	119.303	22.007	6.92	13.31	14.123	28370.5	554.8	5.7	9.8	2039.33	825.327	215790	27202.9	165.267
5252	2390	38.14	33.4538	34.9021	12	12	Male	Vaginal	Normal	0.992	4.85	2.1	5.697	2.95	2.773	2.4	12.81	6.807	5.27	3.377	1.7	1.4	29	14.4	15.467	3.865	32.25	109.627	23.03	32.15	22.3	16.417	49136.3	223.32	57.31	9.8	1381.18	1665.8	147218	89979.4	406.053
5254	3502	40.57	36.6845	37.6263	16	14	Male	Vaginal	Normal	0.995	3.235	5.463	5.153	1.1	1.28	2.4	25.13	1.8	2.59	2.203	1.7	1.4	22.21	9.165	6.58	5.12	76.203	169.257	27.047	14.097	22.645	22.033	40848.6	648.04	13.04	23.67	1570.15	568.573	127538	38392.7	96.397
5258	3280	39.85	28.6927	28.1013	16	14	Female	Vaginal	Normal	0.979	6.033	10.94	7.323	2.765	2.323	2.4	39.7	1.8	3.527	3.91	1.7	1.4	31.517	4	7.21	6.337	50.387	144.673	14.7	31.027	23.2	21.555	22809.4	996.077	5.7	9.8	694.903	462.153	126293	95504.9	216.22
5260	2652	37.28	31.7618	31.6085	16	14	Male	Vaginal	Normal	0.968	5.923	5.295	7.02	2.667	4.083	9	8.16	5.197	5.45	3.32	4.52	1.4	33.497	9.845	17.013	5.325	73.76	208.127	22.973	10.745	19.89	45.183	35668.8	414.873	5.7	9.8	1112.2	475.975	160516	96593.5	124.92
5261	2360	36.42	25.2457	24.95	12	14	Male	Vaginal	Normal	0.997	0.7	7.483	5.077	1.1	2.23	2.4	11.407	1.8	1.2	0.7	1.7	1.4	25.26	4	8.053	3.75	50.94	260.277	16.32	28.06	17.815	46.58	23945.3	409.623	47.185	9.8	1026.4	980.385	162079	94616.7	172.767
5263	2982	39.14	42.5133	39.8029	14	16	Male	Vaginal	Lo_normal	1	1.84	7.707	6.79	1.1	2.08	2.4	4.367	5.693	1.2	3.117	1.7	1.4	25.68	4	12.54	1.6	30.693	93.087	9.575	8.24	2.4	14.797	16795.5	191.84	17.305	9.8	1037.98	877.477	143396	29496.7	125.803
5271	2296	37.14	36.7337	32.1697	18	16	Female	Vaginal	Lo_normal	0.984	6.57	10.65	7.46	1.1	2.25	2.4	12.03	6.127	2.925	4.315	1.7	1.4	31.803	4	11.99	5.62	40.897	158.903	23.01	10.717	2.4	63.283	1863.83	209.877	5.7	9.8	780.127	629.505	141196	25071.4	149.493
5273	3046	40.28	32.0246	31.0637	16	12	Female	Vaginal	Normal	0.984	5.135	9.587	6.487	1.1	1.867	2.4	7.247	4.68	3.06	0.7	1.7	1.4	26.03	4	14.973	8.51	40.307	120.237	12.82	16.573	17.015	26.977	38045.2	1896.72	13.89	9.8	2457.86	1236.12	149657	103572	311.107
5279	3414	39	40.6297	40.3696	12	14	Female	Emergcy	Delayed	0.999	3.817	8.777	6.463	1.1	2.28	2.4	3.98	1.8	2.64	2.26	1.7	1.4	25.37	4	4.21	4.503	35.667	92.773	18.487	5.167	14.28	19.403	50271.5	326.11	23.7	9.8	1612.1	642.15	131507	101163	102.553
5285	3378	40.42	38.3847	37.7467	16	17	Male	Emergcy	Normal	0.742	4.35	7.92	6.867	1.1	1.89	2.4	5.447	4.193	1.2	0.7	1.7	1.4	24.62	4	12.43	5.58	44.74	163.68	8.367	11.007	2.4	23.343	63103.4	384.057	42.955	9.8	883.09	1053.05	126781	24309.1	166.583
5292	3088	40.71	39.4634	37.3087	15	18	Female	Vaginal	Hi_normal	0.967	5.337	12.493	7.053	2.25	3.04	5.77	11.983	6.77	4.753	4.64	5.485	1.4	32.373	4	17.197	8.097	54.883	189.447	18.83	27.207	40.85	34.71	35407.3	778.357	13.84	9.8	1639.24	885.07	128109	88539.9	352.05
5296	3452	41	28.1917	29.7221	12	12	Male	Vaginal	Normal	0.984	4.033	2.1	3.83	1.1	3.003	2.4	3.933	6.847	3.71	1.655	1.7	1.4	30.35	12.8	12.713	4.46	58.553	123.157	24.073	17.02	43.313	25.933	51925	751.35	5.7	9.8	1402.21	1485.24	145090	106770	115.103
5298	2923	38.28	36.5421	35.206	12	12	Female	Electiv	Normal	0.959	4.395	2.1	5.75	2.64	2.183	2.4	10.575	1.8	3.943	0.7	6.207	1.4	25.973	4	15.907	1.6	40.827	123.907	18.147	25.397	25.88	39.62	51472.1	414.923	142.443	9.8	978.103	1024.84	152939	92274.9	325.02
5304	1810	36.71	32.0356	38.13	12	14	Male	Emergcy	Hi_normal	0.987	3.13	2.1	5.5	1.1	1.98	2.4	21.783	11.757	2.86	0.7	1.7	1.4	26.163	4	5.387	1.6	54.337	126.937	24.85	20.995	2.4	38.997	17117.9	58.33	188.18	9.8	1257.23	437.363	101882	92058.6	72.617
5306	2258	37.14	25.5113	25.5222	12	14	Female	Electiv	Normal	0.952	5.847	10.685	7.915	3.375	3.173	2.4	4.5	4.615	3.84	3.643	1.7	1.4	32.293	4	13.91	6.077	66.937	155.853	11.8	9.185	39.25	30.98	23664.5	611.283	5.7	22.09	1132.1	578.773	115858	113921	132.717
5307	2354	37.14	25.5113	25.5222	12	14	Male	Electiv	Normal	0.999	6.22	2.1	4.235	2.985	3.697	2.4	9.627	5.175	4.005	4.157	1.7	1.4	30.89	9.6	16.747	6.897	69.517	185.607	15.91	12.47	24.285	35.23	42024.5	553.683	17.1	9.8	1126.15	453.883	135743	115946	140.77
5309	3438	39.85	33.399	33.911	14	15	Male	Vaginal	Normal	0.665	3.547	9.873	6.343	1.1	2.26	2.4	2.515	1.8	2.51	2.293	5.845	1.4	27.757	4	4.88	4.883	58.407	105.883	14.7	22.737	11.44	15.937	35076.8	1312.32	72.785	9.8	1634.11	1867.35	155776	87022.8	211.93
5312	3752	40	40.9144	32.5886	16	15	Male	Vaginal	Normal	0.738	2.955	2.1	1.4	1.1	2.673	2.4	6.745	1.8	3.525	2.775	1.7	1.4	26.393	4	14.28	3.91	62.553	153.95	23.283	18.857	34.38	37.927	67988.2	476.857	5.7	28.92	1957.47	1587.47	179856	116240	339.647
5315	2940	39.42	21.6099	22.2642	12	12	Male	Vaginal	Hi_normal	0.683	6.097	2.1	6.697	2.77	2.9	10.43	5.873	5.807	4.92	2.59	6.12	3.133	30.677	4	7.805	5.58	46.013	95.957	19.325	38.42	12.685	27.337	68553.2	872.963	125.785	9.8	856.133	1219.28	157064	87475.5	274.48
5318	3422	38.28	38.0287	36.564	16	14	Male	Vaginal	Delayed	0.999	4.867	7.565	6.443	1.1	1.753	2.4	6.667	1.8	3.78	0.7	1.7	1.4	27.227	4	7.24	1.6	38.033	151.953	14.08	14.893	14.22	21.65	37083.5	759.483	16.07	9.8	1146.12	755.577	126972	76597.1	179.603
5322	2646	39.42	32.5448	29.8645	18	16	Male	Vaginal	Lo_normal	0.977	3.013	2.1	1.4	1.1	2.647	2.4	5.567	1.8	3.637	0.7	1.7	1.4	28.273	4	8.557	3.71	26.477	117.78	10.367	2.607	26.137	17.787	41992.1	253.043	5.7	9.8	769.51	339.345	137898	113154	62.197
5326	3248	41.14	29.7878	28.2464	18	16	Female	Vaginal	Normal	0.821	6.76	9.473	7.35	3.02	2.197	2.4	6.143	6.163	4.78	0.7	1.7	1.4	30.427	9.405	15.98	5.82	38.117	101.327	21.525	5.97	8.35	16.04	29799.3	323.547	13.76	30.24	1302.34	401.27	103607	100433	81.36
5328	3040	39.0778	32.6626	28.2984	17	17	Male	Vaginal	Delayed	0.832	3.83	2.1	1.4	2.535	2.913	2.4	6.19	1.8	3.637	0.7	1.7	1.4	28.073	4	10.52	4.363	50.583	102.153	25.96	8.11	24.365	24.163	68256.8	653.993	5.7	9.8	1596.88	138.72	3153.47	89493.1	47.385
5331	3474	39.28	29.9494	37.076	16	14	Male	Vaginal	Normal	0.889	5.25	2.1	4.673	2.61	3.453	2.4	5.307	1.8	3.853	2.6	1.7	1.4	31.093	4	12.353	5.543	2.57	149.733	19.483	6.78	42.37	27.393	286.495	988.147	5.7	9.8	1387.26	733.92	131852	113263	73.083
5335	3118	39.14	35.4059	32.2847	16	16	Female	Vaginal	Normal	0.728	3.617	2.1	5.967	2.31	2.193	2.4	2.52	1.8	3.433	2.823	1.7	1.4	27.263	4	11.4	1.6	54.76	115.183	16.94	18.43	13.147	20.013	38065.2	653.6	34.705	9.8	1439.13	797.17	133220	102964	161.69
5341	3322	39.42	29.4346	25.462	12	14	Male	Vaginal	Normal	0.851	4.953	9.267	6.673	2.335	2.13	2.4	4.283	4.475	3.253	2.81	1.7	1.4	29.283	4	6.473	4.867	3.345	107.393	17.52	9.553	20.34	24.51	30914.2	845.637	5.7	9.8	1119.64	535.64	143127	84185.9	62.433
5353	2390	38	38.2998	29.6482	16	16	Female	Vaginal	Lo_normal	0.902	3.547	2.1	3.625	2.485	3.1	137.387	75.307	52.89	3.65	4.155	1.7	1.4	28.477	4	14.457	4.383	51.103	873.73	37.723	19.865	32.45	32.45	51577.1	664.82	5.7	9.8	1548.32	589.377	131843	91117.3	312.5
5357	2966	38.14	34.3929	32.9719	16	16	Male	Electiv	Normal	0.563	5.053	2.1	6.037	2.875	2.49	2.4	10.5	1.8	4.123	2.32	1.7	1.4	31.45	12.255	14.447	5.375	51.427	176.487	16.995	27.2	14.005	32.747	24947.8	840.193	81.9	9.8	1027.1	1156.35	167456	105699	303.387
5371	3040	41	38.9678	37.1198	16	14	Male	Vaginal	Normal	0.923	2.345	5.04	4.883	1.1	1.357	2.4	16.957	1.8	2.903	2.5	4.05	1.4	24.013	4	10.303	4.047	25.09	83.757	10.39	12.247	9.725	25.163	14666.4	544.85	31.685	9.8	776.283	417.37	139251	18329.7	205.15
5374	1246	29.57	32.3641	30.976	16	15	Male	Emergcy	Lo_normal	0.593	3.803	10.033	5.867	1.1	2.343	2.4	50.947	4.72	2.69	1.787	1.7	1.4	25.34	4	10.58	1.6	24.86	308.937	17.997	21.277	17.85	19.713	30408.7	376.88	50.233	9.8	703.28	626.065	161674	119099	130.553
5380	3034	39.14	35.8439	28.0438	16	12	Male	Vaginal	Lo_normal	0.937	2.99	2.1	5.38	2.225	2.193	2.4	7.903	3.755	2.937	2.07	1.7	1.4	27.967	4	8.207	1.6	47.547	108.067	17.857	24.04	20.91	9.915	20147.2	553.73	46.355	9.8	1026.24	1243.79	185034	101631	120.737
5381	2704	38.28	27.8111	24.0794	12	12	Male	Vaginal	Hi_normal	1	6.217	6.395	6.88	2.87	2.883	9.7	3.605	4.555	5.055	3.455	4.47	1.4	28.613	4	12.873	4.58	34.203	133.72	13.715	23.82	12.44	57.317	28150.7	244.227	85.703	9.8	1516.53	854.313	111834	97583.2	264.527
5390	3334	37.85	31.6496	31.373	16	13	Male	Vaginal	Normal	0.588	3.283	7.22	3.84	1.1	2.027	2.4	4.933	1.8	1.2	2.407	1.7	1.4	22.143	4	10.34	3.77	55.873	125.353	15.175	18.503	10.935	46.703	19364.8	313.213	125.47	9.8	780.973	1061.76	182573	102041	69.483
5392	2226	38.28	34.6475	32.8378	14	16	Female	Vaginal	Lo_normal	0.961	2.9	2.1	5.087	1.1	2.313	2.4	11.16	5.183	4.593	2.13	6.07	1.4	26.715	4	15.64	1.6	33.807	93.937	19.413	74.37	15.94	30.623	27052.1	52.847	462.297	9.8	1138.64	1180.03	137206	94570	188.99
5394	3454	40.71	34.3354	33.8754	16	12	Male	Emergcy	Hi_normal	1	5.853	10.643	6.93	2.917	2.967	2.4	30.717	1.8	3.783	4.247	6.197	1.4	33.867	11.67	13.033	6.61	44.59	189.5	16.21	7.935	28.11	27.913	33976.3	269.283	27.44	33.72	937.85	562.115	118959	89216	159.003
5398	3180	39.71	37.0212	27.7071	12	12	Female	Vaginal	Hi_normal	0.736	4.687	10.8	6.29	1.1	2.017	9.09	6.62	3.933	4.03	0.7	8.273	1.4	29.9	15.807	19.11	5.315	37.28	122.157	17.407	38.5	12.125	48.26	34253.2	383.717	29.515	9.8	1182.51	1477.07	201775	108037	222.433
5400	3000	38.14	33.8289	33.8782	16	16	Male	Vaginal	Delayed	1	4.143	13.14	6.36	1.1	2.155	2.4	6.3	1.8	2.717	2.543	1.7	1.4	26.017	4	11.295	5.095	44.16	116.177	15.4	22.967	2.4	29.753	34951.6	503.917	17.42	9.8	816.58	749.95	162006	77298.4	278.857
5402	2470	38.42	32.7201	31.7755	16	16	Male	Vaginal	Delayed	0.961	3.537	6.157	3.56	1.1	2.063	2.4	15.173	5.483	2.475	1.96	1.7	1.4	22.577	4	13.32	5.043	41.623	141.16	11.605	25.185	14.553	14.89	37966	319.387	34.4	9.8	1193.42	909.59	162324	19711.2	166.833
5405	3250	40	30.8474	29.3662	14	12	Female	Vaginal	Hi_normal	1	4.297	10.357	6.203	1.1	1.683	161.033	53.697	15.833	2.875	0.7	7.83	1.4	25.56	4	12.2	1.6	62.137	385.053	12.84	64.75	2.4	28.837	20168.8	594.473	524.79	9.8	1236.66	1758.36	102581	26670	115.17
5407	2984	39	35.2033	30.5955	12	12	Female	Vaginal	Hi_normal	0.63	7.143	11.573	8.507	1.1	2.325	6.64	14.437	6.697	6.063	0.7	7.87	1.4	31.363	30.94	19.88	5.765	2.79	144.61	16.9	37.993	16.78	41.97	57314	688.607	62.305	9.8	1408.14	931.567	131600	102408	323.7
5409	3658	39	21.9795	21.6099	14	14	Male	Vaginal	Lo_normal	0.763	4.41	7.253	6.533	1.1	1.683	2.4	16.007	1.8	1.2	0.7	1.7	1.4	27.323	4	16.973	3.47	46.47	260.293	18.647	52.46	12.365	16.42	68182.7	1482.47	72.95	9.8	1088.77	1902.08	210784	16456.1	196.963
5414	3638	39.85	33.3854	39.4141	16	14	Male	Vaginal	Normal	0.998	3.82	6.745	3.747	1.1	2.303	2.4	12.877	31	1.2	2.443	1.7	1.4	24.6	4	12.963	1.6	49.02	121.793	25.203	26.013	8.75	26.89	58645.2	695.463	136.13	9.8	1301.17	922.035	176355	23715.1	230.27
5417	2156	37.28	31.3484	30.653	9	14	Male	Electiv	Normal	0.51	8.043	12.487	9.617	3.697	3.183	11.233	6.797	4.2	4.355	0.7	8.157	1.4	30.543	8.52	15.42	5.515	39.573	231.117	28.257	17.897	18.627	34.393	40320.4	250.77	23.88	41.51	1379.2	697.55	141208	128939	107.61
5419	2718	37	30.8966	30.0096	12	14	Female	Vaginal	Hi_normal	0.924	4.157	2.1	6.017	2.395	2.193	2.4	9.23	5.465	3.625	2.93	1.7	1.4	28.227	4	13.38	1.6	38.497	129.31	13.693	14.393	22.575	21.68	40113.5	487.297	13.77	9.8	883.583	584.69	159183	96542.6	187.617
5421	2550	38	28.104	29.243	14	14	Male	Vaginal	Normal	0.988	5.877	10.51	7.88	1.1	2.21	2.4	5.74	9.587	4.64	0.7	1.7	1.4	29.817	10.715	15.17	5.925	23.38	105.643	9.317	10.655	18.48	20.327	43552.6	469.55	46.31	9.8	1573.12	729.493	243214	90291.1	185.93
5427	3036	40.85	38.1437	30.4066	12	12	Male	Vaginal	Delayed	1	6.83	13.553	7.77	3.027	3.293	12.09	59.397	5.5	5.163	5.817	6.743	1.4	32.903	9.965	15.357	8.85	31.66	153.707	14.15	29.49	32.355	20.76	27997.8	623.073	5.7	43.68	668.627	855.35	95352.5	78595.6	201.253
5431	2826	41	25.8207	28.5366	12	14	Female	Vaginal	Lo_normal	0.999	3.5	2.1	5.26	1.1	1.88	2.4	5.767	4.05	2.673	0.7	1.7	1.4	27.127	4	10.925	1.6	72.79	59.66	20.82	25.025	2.4	30.453	19224.3	661.473	90.27	9.8	2011.83	886.557	110448	83998.1	140.797
5435	2736	40.28	36.2738	35.9589	12	14	Female	Vaginal	Normal	0.988	3.257	7.123	4.633	1.1	2.163	2.4	5.985	5.17	1.2	2.69	1.7	1.4	23.64	4	12.607	4.453	58.96	105.86	22.573	22.91	13.06	2.84	30160.2	307.407	92.097	9.8	1047.49	1142.11	112989	26841.8	108.22
5437	3120	40	41.807	39.2827	14	14	Male	Vaginal	Normal	0.996	4.293	2.1	5.137	2.26	2.29	2.4	4.31	1.8	4.803	0.7	5.635	1.4	28.357	9.865	19.64	4.045	50.107	124.41	21.7	29.25	14.265	21.235	49707.1	642.64	5.7	9.8	1102.03	1341.83	145705	100308	352.59
5439	2582	39.57	31.8658	32.0219	12	12	Female	Vaginal	Delayed	0.998	3.977	2.1	5.357	2.19	2.36	2.4	4.86	1.8	3.17	1.83	1.7	1.4	26.873	4	5.975	1.6	75.66	116.077	16.62	24.457	17.645	17.583	41504.1	772.295	5.7	9.8	1382.98	692.277	145119	103750	93.79
5441	2968	37.57	31.4689	31.2498	12	12	Male	Emergcy	Normal	0.977	2.935	9.14	6.513	1.1	2.207	2.4	2.92	1.8	2.625	2.383	1.7	1.4	25	4	12.23	5.99	34.907	213.807	14.933	2.553	25.145	47.893	55462.2	423.987	5.7	9.8	632.077	263.255	181207	104491	77.773
5448	3294	38.14	28.46	30.2806	12	16	Male	Vaginal	Normal	0.974	3.235	9.57	4.675	1.1	2.2	11.16	25.53	18.95	4.283	3.707	8.147	1.4	24.657	8.765	17.99	5.413	50.06	197.457	43.747	60.203	12.98	163.347	40999.9	348.09	512.315	9.8	762.307	1113.83	248053	17157.2	402.36
5450	2578	40.71	25.128	28.2957	9	12	Female	Vaginal	Hi_normal	0.984	4.213	6.033	4.043	1.1	1.787	2.4	26.26	10.695	1.2	2.59	1.7	1.4	24.133	4	8.45	1.6	62.84	142.317	25.703	26.617	19.465	23.483	36256.5	380.533	121.695	9.8	1866.96	950.723	181201	90893	207.5
5451	3504	40.71	34.3244	33.9685	12	16	Male	Vaginal	Normal	0.972	3.177	2.1	5.673	1.1	2.25	2.4	6.255	4.43	3.023	0.7	1.7	1.4	25.26	4	9.23	1.6	61.157	97.267	21.303	23.613	31.655	16.847	54157.8	681.4	29.145	9.8	1272.29	995.363	105135	89051.8	253.063
5455	2060	38.14	41.1444	41.1882	16	16	Female	Vaginal	Normal	0.981	2.753	7.34	4.08	1.1	2.013	2.4	3.863	4.04	1.2	2.387	5.75	1.4	22.283	4	11.923	3.457	37.183	169.147	13.283	31.797	8.08	21.837	38842.1	335.133	422.065	9.8	699.503	1444.58	176898	93664.7	135.43
5457	3408	39.85	26.2697	25.3443	12	13	Male	Vaginal	Lo_normal	0.658	6.477	2.1	6.747	3.217	2.743	10.015	4.693	5.617	4.133	3.317	1.7	1.4	30.933	4	11.43	4.665	2.295	122.873	20.473	9.08	22.335	20.833	60184.1	968.61	5.7	9.8	610.727	1042.55	180181	109253	71.283
5459	3200	40.28	37.5989	38.1547	16	14	Female	Vaginal	Normal	0.999	7.613	12.563	10.18	1.1	2.453	8.63	5.105	5.18	5.71	0.7	1.7	1.4	30	4	8.653	7.25	45.837	73.603	20.14	5.95	2.4	17.767	49736.2	834.303	5.7	9.8	839.31	963.565	107756	20923.8	198.09
5462	3018	38.57	27.8029	27.7509	16	16	Male	Vaginal	Hi_normal	0.999	6.417	14.23	7.8	3.09	3.703	6.755	10.637	5.813	4.677	4.533	1.7	1.4	36.11	4	4.44	7.503	39.18	111.01	14.833	5.9	13.925	15.137	34077.6	661.027	5.7	9.8	1165.8	510.48	122403	85067.1	142.29
5468	3278	39.42	30.9131	32.345	12	12	Male	Vaginal	Normal	0.955	3.195	7.003	4.913	1.1	2.113	2.4	8.74	1.8	1.2	2.255	4.355	1.4	22.963	4	12.79	3.24	56.773	115.02	10.765	17.93	5.16	33.147	35671.7	749.667	42.38	9.8	886.44	985.317	178840	101940	126.213
5470	2746	37.71	34.2149	31.614	12	12	Male	Electiv	Normal	0.999	6.13	13.453	6.837	2.427	2.547	6.913	8.213	5.02	3.135	3.31	7.445	1.4	30.93	4	13.447	6.437	66.357	126.533	12.42	30.767	14.965	37.15	53297.8	814.343	109.35	9.8	1618.84	1271.9	160573	125874	93.893
5471	3100	38.14	39.9398	38.538	12	14	Female	Electiv	Lo_normal	1	3.153	7.885	4.677	1.1	2.183	2.4	2.787	1.8	2.783	2.52	5.193	1.4	22.77	10.75	15.443	5.4	14.763	111.347	6.15	11.875	13.495	39.98	11301.6	51.823	89.28	9.8	633.057	256.365	93879.1	19591.5	113.96
5477	3448	39	26.5572	25.4428	13	12	Male	Vaginal	Normal	0.983	5.24	2.1	6.933	3.117	2.57	2.4	6.457	4.17	4.323	3.37	1.7	2.995	31.26	8.61	14.557	5.14	52.923	215.133	21.32	27.285	33.39	18.413	44108	666.303	27.235	9.8	842.95	850.743	111359	95559.5	174.693
5478	3486	40.42	27.1157	24.8816	12	12	Male	Vaginal	Normal	0.953	2.74	2.1	5.69	2.183	2.193	2.4	22.877	6.34	3.717	4.14	1.7	1.4	26.613	4	11.155	1.6	54.45	163.203	27.377	22.83	18.91	20.993	30122.5	509.543	32.435	9.8	969.72	750.633	177850	98509.6	213.563
5480	3284	40.14	27.7645	28.2957	14	14	Male	Vaginal	Ma_delayed	0.981	2.67	6.003	5.533	1.1	1.997	2.4	6.117	4.507	4.105	2.46	1.7	1.4	23.65	8.16	15.423	6.287	28.057	78.91	14.843	26.123	13.217	16.987	25781.2	135.983	179.735	9.8	749.147	1153.87	142689	91686.2	209.587
5482	3440	39.85	29.3169	25.8316	14	14	Female	Vaginal	Hi_normal	1	6.127	11.053	8.41	1.1	2.657	48.943	30.293	11.897	3.945	4.21	1.7	1.4	30.903	8.2	12.103	3.24	46.847	369.367	32.713	20.56	2.4	26.987	108326	1094.25	5.7	9.8	1459.72	881.035	166373	25574.2	289.007
5484	2988	39.85	34.1246	31.8686	11	14	Female	Vaginal	Delayed	0.796	7.297	2.1	7.61	3.245	2.837	10.105	5.67	4.01	4.77	1.88	4.21	3.02	28.483	11.1	13.043	7.23	75.033	145.66	26.08	14.38	24.02	28.317	17735.4	978.317	27.72	9.8	1324.18	1024.09	123295	93405	107.433
5486	3100	40.14	33.1745	30.7488	14	12	Female	Vaginal	Hi_normal	0.927	3.597	2.1	5.773	1.1	2.287	2.4	9.783	3.89	4.147	0.7	4.117	1.4	27.453	4	11.66	1.6	90.723	165.93	24.26	21.593	13.18	28.09	53202.5	567.343	30.203	9.8	1490.2	1214.23	152959	91937.5	203.123
5488	2850	40.42	38.883	36.2464	10	14	Female	Vaginal	Normal	0.997	5.49	10.12	7.053	1.1	2.55	2.4	3.747	1.8	4.237	2.58	1.7	1.4	29.307	4	13.183	5.433	47.073	98.01	15.58	18.353	24.16	39.487	29180.2	387.16	16.595	9.8	1602.16	878.407	133373	96373.1	349.61
5489	3118	39.85	44.2163	36.6188	16	16	Male	Vaginal	Normal	0.996	7.443	12.125	8.577	3.35	2.89	7.72	8.923	4.253	4.377	4.993	7.005	1.4	33.513	8.375	0.2	7.723	67.473	132.593	15.823	17.59	32.51	24.41	48021.8	620.01	5.7	24.8	1784.46	1000.86	165026	88234	200.5
5490	3266	39.57	39.0253	38.7406	12	12	Female	Vaginal	Delayed	0.995	0.7	5.413	5.48	1.1	2.17	2.4	6.803	4.285	3.565	0.7	1.7	1.4	19.957	4	13.193	1.6	81.49	152.76	16.877	35.353	9.825	33.08	40751.2	328.583	54.345	9.8	1292.57	1024.44	195498	24428.7	230.417
5494	2346	38.14	33.5852	32.1232	9	14	Male	Electiv	Normal	0.983	7.19	13.18	7.84	3.11	3.11	6.53	10.98	1.8	4.383	5.363	9.28	1.4	31.11	9.893	19.887	7.97	21.31	250.99	24.277	10.93	20.78	48.5	23136.1	695.347	17.01	34.413	1193.7	678.283	137807	110801	104.39
5496	2582	38.5208	29.692	30.5435	14	13	Female	Vaginal	Normal	0.978	5.26	2.1	6.653	2.755	2.747	8.69	8.683	4.8	4.59	0.7	1.7	2.97	29.71	4	10.917	3.605	99.267	173.66	24.617	28.615	25.477	33.08	74680.1	517.117	55.455	9.8	1913.01	1417.67	131752	88159.2	248.767
5500	2810	40.57	29.1499	33.358	12	14	Male	Vaginal	Normal	0.697	7.68	12.223	9.085	3.43	2.807	7.035	14.137	6.09	3.76	5.2	4.09	1.4	31.557	4	15.587	7.82	108.963	141.64	24.377	19.56	32.145	36.943	36717.3	552.587	12.455	41.265	1658.38	1362.21	131770	104718	168.427
5504	2228	37.6135	45.6947	43.5044	12	16	Female	Electiv	Normal	0.898	4.473	8.243	5.163	2.4	2.367	2.4	4.53	1.8	1.2	3.8	1.7	1.4	26.88	4	14.11	6.5	67.34	165.937	16.843	5.89	12.13	26.823	39863.2	321.767	36.845	9.8	1093.4	1433.54	159870	38140.5	107.55
5506	2782	38.71	33.8097	28.2081	18	12	Male	Vaginal	Normal	0.835	3.317	7.94	4.277	1.1	1.997	2.4	3.585	16.407	1.2	1.745	1.7	1.4	22.14	10.443	9.603	3.875	19.353	74.153	12.605	6.86	8.95	57.93	28123.5	258.24	99.235	9.8	1065.01	682.02	135627	87655.1	208.13
5507	2584	38.3685	42.5544	36.4244	12	14	Female	Vaginal	Delayed	0.535	3.757	7.187	5.37	1.1	2.057	2.4	6.893	1.8	1.2	2.145	5.34	1.4	22.237	4	15.187	3.695	45.053	125.577	12.86	36.56	7.18	46.937	43253.3	183.003	171.425	9.8	1125.52	1266.63	202123	36271.8	268.5
5511	2856	38.28	47.4497	35.8193	14	13	Male	Electiv	Lo_normal	0.513	3.31	6.367	5.107	1.1	2.06	2.4	13.55	4.297	2.5	3.213	1.7	1.4	22.96	4	15.973	4.655	33.527	190.49	14.203	22.365	9.66	36.963	36719.2	599.82	89.693	9.8	815.027	1052.82	141240	24270.9	381.6
5513	3354	38.85	22.4559	21.4292	12	12	Female	Vaginal	Normal	0.573	3.237	6.643	3.623	1.1	1.853	2.4	10.203	1.8	1.2	2.81	1.7	1.4	23.157	9.117	10.387	1.6	52.01	134.68	12.82	17.01	8.075	17.417	24749.2	266.16	178.525	9.8	779.907	702.02	143388	107444	175.29
5521	3010	37.85	27.7454	30.6393	12	16	Male	Vaginal	Delayed	0.954	2.04	4.65	4.81	1.1	1.78	2.4	11.613	7.185	2.81	1.9	1.7	1.4	23.7	4	13.72	4.653	52.927	206.473	26.62	18.03	12.635	25.99	56335.9	510.63	143.547	9.8	815.92	839.805	194921	112510	221.097
5523	2866	38.42	39.3785	37.2786	14	12	Female	Vaginal	Normal	0.954	3.01	11.133	6.857	2.375	2.27	2.4	29.287	13.87	3.373	2.895	1.7	1.4	24.907	4	16.48	5.357	48.217	324.92	23.763	30.007	29.62	46.167	47696.2	1152.91	55.47	9.8	1284.79	867.633	139362	85746.4	137.263
5527	2722	38.71	31.5921	31.0281	16	14	Female	Vaginal	Hi_normal	0.839	3.16	4.923	5.093	1.1	1.8	2.4	8.48	1.8	1.2	0.7	1.7	1.4	23.75	4	13.73	3.823	44.917	111.577	20.7	20.19	12.165	41.16	13064.3	659.78	150.76	9.8	1115.69	1109.65	170119	89534	236.517
5529	2682	40.14	29.347	29.6181	12	14	Male	Vaginal	Normal	0.973	3.57	6.34	4.3	2.235	2.037	2.4	12.203	1.8	2.84	1.83	1.7	1.4	23.78	11.03	12.463	1.6	83.51	123.107	26.127	30.615	17.61	57.04	57419.2	619.275	169.18	9.8	1090.87	2049.66	196903	29379.4	86.4
5537	1632	36	42.486	42.5407	16	13	Male	Electiv	Lo_normal	0.797	4.44	9.303	7.007	1.1	2.333	2.4	13.073	1.8	3.817	3.93	1.7	1.4	28.307	10.4	11.95	6.543	50.107	238.487	23.98	13.82	5.74	21.58	33465.7	533.43	5.7	9.8	867.6	438.597	168986	114605	138.583
5538	2244	36	42.486	42.5407	16	13	Male	Electiv	Lo_normal	0.998	4.183	9.51	7.19	1.1	2.57	2.4	13.44	1.8	3.817	3.103	1.7	1.4	29.2	12.76	15.007	6.147	63.193	240.333	24.2	8.085	61.36	21.423	32968.7	542.553	5.7	9.8	949.8	321.27	151578	116409	120.093
5539	3030	38.71	27.1485	31.8083	12	12	Female	Vaginal	Hi_normal	0.993	6.92	7.33	6.365	1.1	2.253	2.4	9.743	6.587	4.153	3.14	1.7	1.4	24.283	11.63	15.39	1.6	2.935	161.237	30.84	22.95	11.337	34.793	37353.1	845.397	104.715	9.8	1064.21	845.06	159119	25374.8	114.66
5541	2926	40.42	28.7803	29.8836	13	14	Female	Vaginal	Normal	0.995	6.19	7.723	4.53	2.31	2.193	2.4	12.167	1.8	1.2	3.827	1.7	1.4	24.72	10.26	10.21	1.6	44.057	120.77	21.5	21.96	18.33	22.257	29328.6	442.127	77.295	9.8	1277.19	814.43	145123	23890.6	168.377
5543	3254	41.14	29.8344	25.0376	16	12	Female	Vaginal	Hi_normal	1	7.6	15.833	7.617	2.983	3.28	8.395	6.07	5.55	5.135	5.777	5.427	1.4	31.097	9.165	10.587	6.64	50.49	91.16	16.37	18.64	16.915	25.343	86686.2	1172.94	51.005	9.8	1470.5	1276.09	174432	112912	190.72
5549	4152	40.42	37.1882	37.64	16	16	Male	Electiv	Lo_normal	1	3.36	6.173	5.48	1.1	2.087	2.4	6.695	1.8	2.86	0.7	1.7	1.4	21.72	4	13.203	1.6	68.867	193.13	21.993	12.46	12.663	48.863	60922.7	1021.8	95.14	9.8	936.21	932.565	190489	100275	111.573
5553	2750	38.42	46.8008	37.1636	12	16	Male	Vaginal	Normal	0.797	2.8	6.82	7.003	1.1	2.2	2.4	9.717	1.8	4.117	2.723	1.7	1.4	20.163	4	15.31	1.6	43.39	179.137	27.7	15.09	9.835	35.355	31474.6	403.51	78.435	9.8	660.97	725.965	148869	25006.7	412.74
5557	2700	38.28	36.3039	32.2519	16	16	Male	Vaginal	Hi_normal	0.591	4.913	2.1	5.867	2.563	2.39	2.4	5.453	6.24	3.655	1.98	1.7	1.4	27.97	4	8.883	3.16	44.217	240.683	33.977	13.157	18.985	39.243	65538.7	747.477	17.725	9.8	1352.94	1174.26	185952	100273	210.577
5559	3018	39.42	28.6023	27.2991	12	14	Female	Vaginal	Hi_normal	0.941	4.143	9.39	6.217	1.1	2.453	2.4	8.335	1.8	4.797	2.207	5.797	1.4	27.91	4	14.607	5.553	35.903	154.587	20.773	25.01	22.313	44.847	60794.5	698.453	29.855	9.8	1760.87	1525.18	159637	88887.3	379.287
5565	2804	38.57	35.6797	32.6489	16	12	Male	Vaginal	Lo_normal	0.86	0.7	6.57	6.01	1.1	2.193	2.4	15.503	4.645	4.233	2.515	1.7	1.4	22.447	4	16.197	1.6	74.117	110.543	21.04	32.22	12.297	27.493	38327	639.547	125.48	9.8	855.887	852.92	183690	26980.2	136.377
5567	2416	37.71	37.6564	31.2142	16	16	Female	Electiv	Normal	0.809	3.987	6.91	3.307	1.1	2.01	2.4	10.31	1.8	3.94	1.99	1.7	1.4	23.02	4	10.95	1.6	52.463	250.563	33.79	15.7	7.645	28.127	36082.2	162.433	91.975	9.8	874.19	773.983	139882	108265	157.807
5568	2510	37.71	37.6564	31.2142	16	16	Female	Electiv	Lo_normal	0.97	4.65	6.703	3.373	1.1	2.11	2.4	7.39	1.8	1.2	1.725	1.7	1.4	24.25	4	11.313	1.6	37.27	207.26	34.033	13.88	6.607	21.53	41132.5	268.15	71.065	9.8	937.72	570.647	178033	122586	122.093
5570	2664	38	33.4209	38.5161	16	12	Female	Vaginal	Hi_normal	0.984	3.36	6.653	4.107	1.1	2.113	2.4	17.057	1.8	3.635	2.747	1.7	1.4	23.193	4	13.57	5.55	48.307	63.223	8.33	23.43	27.69	53.435	37964.7	620.15	140.48	9.8	2364.33	1218.54	170704	23870.7	266.867
5572	2592	41	44.3723	40.8953	16	19	Male	Vaginal	Delayed	0.985	3.753	7.37	3.777	1.1	1.86	2.4	12.097	4.755	1.2	0.7	1.7	1.4	24.19	4	9.843	1.6	52.143	16.03	18.103	12.773	6.16	23.3	34338.3	449.8	43.02	9.8	1695.47	1036.63	136273	95591.3	170.117
5574	3122	38.42	26.7871	27.5619	14	14	Male	Vaginal	Normal	0.923	4.44	9.957	6.787	1.1	2.52	2.4	4.053	1.8	3.07	2.843	1.7	1.4	29.483	4	9.24	6.163	55.057	181.493	18.23	2.377	21.675	23.663	42897.8	499.863	5.7	9.8	1680.99	408.89	6958.33	112551	92.067
5576	2672	37.28	36.2546	35.2717	18	16	Female	Electiv	Lo_normal	0.899	2.36	5.105	4.897	1.1	1.637	2.4	11.89	3.705	2.857	2.71	1.7	1.4	23.947	4	11.485	4.167	47.34	255.62	21.78	17.45	15.875	19.587	40512	654.853	202.035	9.8	929.91	546.933	195622	112874	72.947
5579	2912	38.57	34.9103	34.0589	16	16	Female	Vaginal	Lo_normal	1	3.77	6.47	3.86	1.1	2.23	2.4	10.827	1.8	2.705	2.66	1.7	1.4	23.543	4	12.853	1.6	52.007	143.057	21.29	13.32	13.91	38.483	37488	325.71	69.19	9.8	1162.83	973.295	153873	24406.3	166.275
5583	2720	40.14	31.2033	22.3655	14	15	Female	Vaginal	Normal	0.982	3.773	5.565	4.903	1.1	2.047	2.4	9.335	6.387	1.2	2.547	1.7	1.4	22.963	4	13.603	4.793	48.393	129.16	25.48	13.155	10.56	22.153	60619	402.883	108.455	9.8	1216.78	825.57	179257	23130.3	277.47
5585	2652	39.57	26.7625	30.8528	12	16	Female	Vaginal	Hi_normal	0.997	3.115	5.553	6.087	1.1	2.333	2.4	5.24	1.8	2.495	2.923	1.7	1.4	24.87	4	15.183	5.077	42.483	205.01	23.63	27.485	12.8	37.945	40378.4	586.823	75.72	9.8	809.183	1179.64	172633	89818.4	189.5
5587	2318	39	34.0561	34.6311	16	12	Female	Vaginal	Hi_normal	0.678	5.723	8.037	4.547	2.26	2.257	2.4	8.537	1.8	1.2	1.905	5.643	1.4	24.31	4	14.753	1.6	54.383	198.897	17.38	43.09	15.5	45.297	20476.4	1517.07	78.485	9.8	1126.83	1401.21	149600	29890.4	196.927
5607	3244	38	37.7002	36.9911	16	12	Male	Vaginal	Delayed	1	4.095	6.313	6.893	1.1	2.13	2.4	9.737	4.86	2.787	0.7	1.7	1.4	23.3	4	13.637	1.6	4.41	130.25	9.29	10.145	10.547	17.207	19417.9	380.647	87.53	9.8	681.753	724.44	139016	37289.3	87.327
5613	3012	39.3004	29.796	29.4976	14	16	Male	Vaginal	Hi_normal	0.88	3.72	6.083	3.33	2.315	2.113	2.4	5.615	6.537	1.2	1.64	1.7	1.4	24.073	9.385	12.68	1.6	60.093	186.167	31.963	10.39	15.683	44.477	35969	734.147	53.84	9.8	1007.13	1534.89	174631	105347	273.697
5615	2798	39.14	27.0691	26.5982	16	16	Female	Vaginal	Normal	0.939	3.237	7.31	4.45	1.1	1.983	2.4	8.207	4.15	2.655	1.915	1.7	1.4	22.72	4	11.51	1.6	77.51	198.327	20.223	14.285	12.637	76.147	38045.1	815.11	82.7	9.8	1021.45	990.435	137589	99955.3	138.407
5617	3020	38.14	35.666	35.0226	12	14	Male	Electiv	Lo_normal	0.892	3.163	5.77	5.08	1.1	1.813	2.4	4.8	4.345	3	2.17	1.7	1.4	25.163	8.305	17.163	4.915	16.103	181.207	22.29	15.43	21.613	95.277	35972.5	296.547	188.135	9.8	870.333	1116.79	151375	95198.6	115.837
5619	2230	38	32.3422	29.7248	14	14	Male	Vaginal	Lo_normal	0.999	7.267	11.25	7.87	3.55	2.827	10.445	5.103	3.825	3.87	3.86	1.7	1.4	33.447	4	6.365	6.6	45.5	115.3	17.373	8.44	12.1	19.107	19302.5	716.053	5.7	9.8	1459.25	878.355	120086	88013	130.583
5621	2634	39.42	29.3142	27.9014	12	12	Male	Vaginal	Delayed	0.971	4.28	7.09	4.207	2.235	2.387	6.225	61.37	8.86	2.515	0.7	4.927	1.4	25.36	4	10.87	1.6	92.117	126.953	14.205	48.905	16.94	14.66	49537.7	759.075	119.41	9.8	2005.16	1711.32	171607	30515.9	368.943
5623	2246	36.57	41.3196	30.3299	16	14	Female	Emergcy	Hi_normal	1	4.453	9.63	6.437	2.54	2.423	2.4	9.85	1.8	3.667	3.137	1.7	1.4	25.92	4	15.183	5.04	50.177	259.323	13.377	32.91	22.615	36.817	25022.4	234.723	59.987	9.8	1011.96	936.53	149772	85651.9	180.84
5625	2870	37.57	40.8542	28.6379	14	11	Female	Electiv	Lo_normal	0.999	4.763	10.24	7.007	1.1	2.563	5.56	10.37	4.303	4.16	4.597	4.643	1.4	26.557	10.925	12.203	5.1	60.597	258.91	13.58	43.707	18.02	24.17	18656	303.66	52.68	9.8	904.083	1028.2	161256	102164	188.6
5627	2564	38.42	31.7892	25.7467	12	12	Male	Vaginal	Lo_normal	0.996	2.255	7.047	6.927	1.1	2.143	2.4	13.703	6.61	3.06	1.735	1.7	1.4	22.07	4	11.947	1.6	57.227	192.257	18.605	29.96	20.65	23.74	18853.6	171.217	74.115	37.47	1106.25	1041.99	160165	27526.9	122.277
5629	3538	41	41.0513	40.3696	16	16	Male	Vaginal	Normal	0.988	0.7	7.18	6.48	1.1	2.4	2.4	13.383	6.26	4.057	3.22	1.7	1.4	20.52	4	13.09	1.6	58.74	159.797	21.823	20.155	7.96	22.717	53825	826.52	79.53	9.8	1249.19	2.815	168932	29657.3	1.4
5639	2682	40	27.9124	27.9343	14	14	Male	Vaginal	Delayed	1	2.78	6.857	3.62	1.1	1.967	2.4	17.35	10.137	1.2	2.045	1.7	1.4	22.963	4	9.507	3.613	47.657	127.137	19.93	22.17	21.89	28.013	48144.3	1068.76	111.855	9.8	1201.01	1081.06	158330	79303.5	155.843
5641	2838	38	44.3751	39.718	12	16	Male	Vaginal	Delayed	1	2.55	6.793	4.157	1.1	1.997	2.4	6.727	1.8	1.2	2.197	1.7	1.4	23.013	4	13.067	1.6	33.493	138.603	16.075	14.75	8.187	31.317	49335.6	218.38	124.855	9.8	645.98	1388.99	204843	99866.8	213.453
5642	2634	38.14	28.7584	28.3806	12	12	Male	Vaginal	Hi_normal	0.725	0.7	4.84	6.07	1.1	2.643	2.4	6.445	1.8	1.2	0.7	1.7	1.4	21.133	9.005	15.19	1.6	34.293	157.453	21.967	41.603	13.785	41.793	26777.7	409.73	140.65	9.8	939.897	1198.77	145805	107937	201.243
5648	3168	40.85	20.8433	19.7563	9	12	Male	Vaginal	Delayed	0.957	4.967	7.6	4.113	2.26	2.25	2.4	20.237	4.553	2.79	2.12	1.7	1.4	24.477	4	11.617	5.8	81.763	150.523	25.167	29.87	22.633	32.303	70614.6	781.32	52.865	9.8	1108.2	1498.88	192450	30691.2	119.133
5650	2638	38.85	34.3272	31.4716	18	16	Female	Emergcy	Lo_normal	1	2.447	4.745	4.877	1.1	1.927	2.4	18.82	1.8	2.765	0.7	1.7	1.4	24.043	4	10.237	3.91	64.65	244.99	41.647	30.937	11.115	64.997	28789.1	484.987	118.36	9.8	864.74	957.227	153922	97047.1	125.3
5652	3370	39.57	31.655	37.6099	16	16	Female	Vaginal	Normal	0.966	3.263	7.76	4.733	1.1	2.01	2.4	5.35	4.08	3.22	2.11	3.815	1.4	23.06	4	13.503	3.695	55.307	111.853	23.603	20.615	14.685	16.447	31078.7	795.677	215.775	9.8	979.053	1339.03	124114	85167	102.513
5654	3088	37.85	35.3128	35.1348	12	14	Female	Electiv	Normal	0.872	3.395	12.62	5.283	1.1	2.223	2.4	5.99	1.8	2.855	2.767	1.7	1.4	24.897	13.275	14.7	10.45	21.057	126.927	10.895	8.975	9.335	68.727	38643.4	167.417	68.46	9.8	816.937	748.86	156925	25972.8	120.647
5673	3026	37.14	35.0965	35.6605	22	18	Female	Electiv	Normal	0.996	2.845	6.03	6.01	1.1	2.453	2.4	15.573	1.8	3.855	0.7	1.7	1.4	21.083	15.015	13.99	1.6	54.06	245.443	18.69	15.575	13.663	34.39	23228.9	324.427	152.02	9.8	822.95	599.44	170861	25154.3	54.483
5683	3198	40.85	43.0007	26.4805	12	13	Female	Vaginal	Lo_normal	0.982	4.617	9.57	3.62	1.1	2.073	29.4	62.733	15.543	1.2	3.675	4.5	1.4	24.367	9.545	11	1.6	34.96	172.573	18.16	28.97	14.31	29.283	55775.1	772.165	85.885	9.8	2234.53	1647.83	180618	26707.9	127.83
5685	3566	39.71	31.2909	32.5695	16	16	Female	Vaginal	Normal	0.644	5.43	7.395	5.7	1.1	1.983	2.4	8.867	4.2	3.297	2.655	1.7	1.4	24.773	8.25	17.787	6.33	32.177	120.41	24.397	17.705	19.28	24.887	51090	1363.84	49.785	9.8	953.547	1039.02	138749	71300	130.54
5688	3150	37.57	40.5886	31.6687	12	18	Female	Electiv	Lo_normal	1	0.7	7.917	6.59	1.1	2.1	2.4	3.36	1.8	4.163	3.567	1.7	1.4	22.943	4	14.95	1.6	27.64	222.427	19.89	13.855	9.217	39.607	76194.7	403.813	50.33	9.8	913.877	1015.27	185429	29738.3	304.07
5691	3338	40	35.8056	35.9918	16	14	Male	Vaginal	Delayed	0.997	6.76	8.175	6.71	2.46	2.353	2.4	6.833	4.327	2.94	2.46	1.7	1.4	18.43	4	10.417	1.6	71.217	141.983	20.715	13.48	23.3	36.433	60573.9	858.953	166.895	9.8	1125.57	759.677	180377	106450	162.883
5693	3098	40.71	31.9781	29.9274	16	16	Female	Vaginal	Hi_normal	1	4.66	6.627	3.33	1.1	1.89	2.4	24.893	5.657	1.2	1.725	1.7	1.4	25.303	4	4.84	1.6	52.75	128.377	20.503	9.08	13.165	24.85	29207.8	912.323	116.415	9.8	1233.89	760.06	113224	87088.6	142.397
5695	3118	38.85	43.4278	37.2101	16	16	Male	Vaginal	Hi_normal	0.982	2.26	5.413	5.94	1.1	2.013	2.4	8.957	26.35	2.78	2.03	1.7	1.4	21.85	4	8.53	1.6	50.07	70.363	9.297	19.9	11.3	26.94	29798.6	612.083	203.685	9.8	1711.76	978.19	156560	23817.9	219.143
5698	3350	39.28	32.3395	29.0815	12	14	Male	Vaginal	Delayed	1	2.27	2.1	4.523	1.1	1.793	2.4	11.813	1.8	3.86	0.7	3.71	1.4	23.213	4	15.4	3.533	34.527	105.067	26.423	32.085	14.065	18.163	38435.1	440.753	229.23	9.8	899.813	1083.46	173421	93862.4	201.56
5700	3152	40.42	47.7509	42.2916	14	14	Male	Vaginal	Normal	0.999	2.077	5.24	4.967	1.1	1.747	2.4	18.74	6.597	3.543	1.985	1.7	1.4	24.137	4	16.347	4.897	44.227	174.503	25.043	32.445	15.87	50.083	48451.5	782.197	66.655	9.8	993.153	1214.66	102923	69844.6	218.727
5702	2940	38.14	33.4921	28.6324	12	16	Female	Electiv	Delayed	0.777	3.465	5.71	6.383	1.1	1.847	2.4	5.965	5.305	3.753	4.1	1.7	1.4	26.337	10.983	14.333	4.73	36.637	161.983	8.745	6.09	10.48	21.583	43082	166.57	128.49	9.8	833.313	677.225	169657	88374.4	110.31
5704	3096	39.71	32.0739	34.6557	18	18	Female	Vaginal	Normal	0.949	2.175	2.1	4.933	1.1	1.773	2.4	4.037	1.8	3.72	0.7	1.7	1.4	24.187	10.075	16.685	4.733	28.05	152.997	11.94	11.59	15.215	26.06	19644.1	621.017	47.66	9.8	1273.65	905.26	129827	88136.5	171.917
5710	3504	40	35.1978	35.0445	17	12	Male	Emergcy	Normal	0.955	5.74	7.167	3.387	1.1	2.52	2.4	12.493	5.15	2.89	2.59	3.927	1.4	24.013	4	9.773	1.6	52.73	118.437	17.06	11.285	18.317	33.707	42829.7	773.403	89.625	9.8	868.527	1321.16	127238	91426.8	285.763
5717	3262	40.85	29.6947	28.8816	16	16	Female	Vaginal	Normal	0.999	3.953	6.443	3.533	1.1	2.05	2.4	5.7	1.8	1.2	2.12	1.7	1.4	23.78	4	8.29	1.6	49.607	137.847	29.217	13.803	15.37	26.253	54761.1	1156.8	93.085	9.8	1455.42	1202.23	165815	85448.7	208.995
5721	2922	39.2977	40.9418	38.2204	12	14	Female	Vaginal	Delayed	0.996	0.7	7.523	5.64	1.1	2.1	2.4	11.437	7.927	4.855	3.2	1.7	1.4	20.377	4	10.557	1.6	80.273	137.567	20.12	22.515	13.707	9.035	28989	410.36	88.43	9.8	1120.84	793.593	139917	24933.5	63.683
5724	3116	39.71	42.3546	37.5113	16	14	Male	Vaginal	Delayed	1	5.733	7.5	3.85	2.31	2.45	2.4	6.813	1.8	1.2	1.99	1.7	1.4	26.297	4	14.397	1.6	61.457	89.09	14.08	20.703	10.375	22.51	18061	530.053	82.975	9.8	883.647	1753.53	192503	32332.9	288.687
5725	1126	32	32.3012	26.9925	12	12	Female	Emergcy	Ma_delayed	0.636	3.29	6.147	6.093	1.1	2.247	2.4	24.607	1.8	1.2	0.7	1.7	1.4	18.42	4	11.147	1.6	25.467	219.203	13.135	6.62	9.99	25.287	12917.3	155.16	113.495	9.8	773.15	405.277	145347	35104.9	181.443
5731	2700	38.28	32.6899	35.4196	16	12	Male	Electiv	Normal	0.998	0.7	6.71	5.88	1.1	2.487	2.4	7.727	6.713	6.08	4.057	5.203	1.4	19.807	14.455	18.053	1.6	52.67	183.983	30.533	21.35	15.86	56.935	36656.4	795.317	162.37	9.8	975.37	824.89	178978	24559.9	223.42
5734	2892	40.57	32.5749	32.553	23	16	Male	Vaginal	Normal	0.963	4.49	2.1	1.4	2.605	3.197	2.4	5.633	5.505	3.473	2.33	1.7	1.4	31.757	4	15.895	5.39	47.787	134.337	10.647	26.78	17.34	25.827	20857.1	621.29	27.8	25.595	1912.42	801.865	142378	96164.7	211.123
5736	2782	39.57	33.0897	32.1561	16	16	Female	Vaginal	Normal	0.977	0.7	7.337	6.513	1.1	2.663	2.4	14.147	36.167	4	3.35	5.105	1.4	20.563	4	13.455	1.6	52.31	120.377	24.4	33.54	6.725	42.057	26895.7	832.28	99.275	9.8	2101.59	801.88	166547	27589.4	117.213
5737	3044	40.14	31.5264	31.0856	16	15	Male	Vaginal	Normal	0.991	4.913	8.733	6.535	1.1	1.92	2.4	7.783	1.8	2.69	0.7	1.7	1.4	25.23	4	11.605	1.6	53.087	162.393	28.023	24.707	7.98	23.03	30438.8	460.49	17.775	22.94	1257.71	1035.35	243136	136953	175.393
5738	2956	37.57	31.4689	31.2498	12	12	Male	Emergcy	Normal	0.995	3.357	8.897	6.463	1.1	2.073	2.4	4.025	1.8	2.577	2.297	1.7	1.4	28.307	4	15.537	6.36	38.073	240.377	14.385	1.79	10.49	49.463	45885.8	361.57	5.7	9.8	815.953	271.765	188855	110875	66.037
5740	2718	40.14	51.0253	22.13	12	15	Female	Vaginal	Hi_normal	0.899	0.7	9.83	6.457	1.1	2.89	2.4	8.827	6.977	3.185	4.86	3.895	1.4	21.04	14.04	15.553	1.6	90.143	120.173	17.52	16.985	19.685	42.537	49660.7	1819.22	134.18	9.8	2036.46	1679.46	180866	28808.6	263.73
5742	2760	37	44.271	43.0363	16	16	Female	Emergcy	Normal	0.523	0.7	7.577	6.2	1.1	2.27	2.4	7.125	1.8	2.82	2.33	1.7	1.4	21.573	12.31	10.035	1.6	34.437	147.333	11.01	11.465	12.937	24.23	34197.9	434.79	69.455	9.8	680.813	487.685	144947	25189.8	130.395
5744	3680	40.7604	30.2296	30.7324	14	12	Male	Vaginal	Hi_normal	0.959	5.415	6.275	6.167	1.1	2.033	2.4	10.99	1.8	3.03	1.707	1.7	1.4	26.583	4	13.433	4.05	24.793	123.987	12.757	10.91	25.57	23.04	38773.9	689.293	32.36	9.8	802.287	391.34	138333	75104.4	90.993
5748	3098	39.28	35.6085	40.0329	14	12	Male	Vaginal	Hi_normal	0.8	3.06	6.72	5.613	1.1	1.927	2.4	14.463	5.073	3.88	2.22	4.51	1.4	23.94	4	11.25	5.81	47.78	155.073	24.37	16.38	18.96	33.103	16296.6	568.223	104.585	35.2	765.72	1106.21	152238	101822	160.92
5750	3406	41.14	42.0479	33.7248	19	14	Male	Vaginal	Hi_normal	1	0.7	7.12	6.157	1.1	2.137	2.4	7.73	4.81	3.24	1.67	1.7	1.4	19.81	4	11.133	1.6	74.12	176.903	27.777	14.09	25.257	51.413	40539.4	1440.38	98.685	9.8	1146.86	857.347	156933	28807.1	125.283
5752	2994	39.28	29.6701	29.8015	14	16	Female	Vaginal	Hi_normal	1	4.12	5.515	5.55	1.1	1.803	2.4	3.775	4.49	2.71	2.377	1.7	1.4	24.823	4	8.397	4.247	52.47	114.923	31.883	10.34	8.74	17.463	32820.3	526.963	79.03	9.8	986.623	892.62	169758	94373.2	279.27
5754	2416	39	23.4524	21.1992	12	10	Female	Vaginal	Normal	0.579	2.025	6.263	5.47	1.1	1.98	2.4	13.817	5.46	3.12	2.225	5.987	1.4	20.167	4	13.92	1.6	130.063	198.587	24.497	71.29	15.305	30.633	26545.9	754.257	146.733	37.09	1271.69	1458.31	10199.9	25576.1	221.42
5756	2646	39.28	31.9699	30.7187	16	16	Male	Vaginal	Normal	0.544	2.4	5.285	4.29	1.1	1.757	2.4	16.423	29.713	3.147	0.7	1.7	1.4	23.797	4	9.117	3.547	49.573	122.563	13.57	35.895	11.495	11.423	32335.3	581.45	153.417	9.8	1040.7	1257.12	138076	84894.5	175.503
5758	3260	42.14	23.8982	22.7598	14	12	Male	Emergcy	Normal	0.995	1.89	2.1	5.277	1.1	1.803	2.4	15.583	4.64	1.2	0.7	5.96	1.4	23.507	4	16	5.34	36.727	156.537	23.63	29.91	18.82	37.343	24473.7	609.87	51.825	9.8	1084.56	1040.82	155726	66708.7	231.55
5760	2968	40.57	30.7707	25.0431	12	12	Female	Vaginal	Normal	0.861	3.15	5.685	5.547	1.1	2.133	2.4	10.917	5.883	3.1	3.71	1.7	1.4	25.41	4	13.67	5.477	45.547	137.763	20.857	31.305	18.775	13.97	32713.2	688.517	61.823	9.8	1260.88	961.085	177187	86675.4	124.163
5763	3152	40	37.8754	34.9541	16	14	Male	Vaginal	Normal	0.997	4.517	9.287	3.897	2.213	2.213	2.4	9.353	1.8	3.445	2.33	5.03	1.4	28.04	4	13.2	1.6	83.607	144.67	33.747	43.983	17.767	34.663	58412.3	799.587	132.927	22.78	1316.28	2229.68	196478	96599	178.757
5764	3896	40.28	28.334	27.2115	12	16	Male	Vaginal	Delayed	0.999	4.975	6.71	6.16	1.1	2.19	2.4	2.59	1.8	4.225	0.7	3.79	1.4	20.09	4	14.12	1.6	38.043	115.717	18.83	19.88	9.905	39.77	37538.5	405.077	57.815	9.8	1013.16	1728.81	188971	28619.9	216.05
5765	3494	38.85	29.18	29.4757	16	16	Male	Vaginal	Delayed	0.856	4.02	6.19	3.457	1.1	2.067	2.4	4.295	3.945	1.2	0.7	4.665	1.4	22.96	4	11.05	1.6	43.623	135.84	13.963	17.92	11.52	18.6	40830.8	833.143	137.685	9.8	852.41	1523.18	158261	90776.4	173.407
5766	2785	37	34.5216	31.8686	9	12	Female	Electiv	Normal	0.993	4.523	7.12	6.693	1.1	1.877	2.4	15.62	4.62	1.2	0.7	1.7	1.4	27.783	4	5.955	1.6	29.11	157.98	25.16	11.653	2.4	53.483	24434.4	531.237	158.3	9.8	546.077	632.94	135833	90612.4	250.247
5776	3026	41.71	37.2841	35.1814	9	13	Female	Vaginal	Delayed	0.877	2.497	5.42	4.74	1.1	1.863	2.4	31.863	4.043	3.287	0.7	4.71	1.4	23.993	4	13.733	3.79	46.607	125.317	21.743	17.675	12.51	40.663	22668.2	558.957	116.28	9.8	1029.17	1410.27	146289	98601.8	46.303
5778	3066	37.14	32.6215	30.9459	16	14	Male	Vaginal	Delayed	0.508	2.633	2.1	4.97	1.1	1.82	2.4	8.28	4.965	2.923	0.7	1.7	1.4	23.75	4	13.9	3.777	58.197	115.877	25.037	14.38	21.01	46.403	40078.8	491.43	61.73	9.8	1150.89	642.9	160938	97314.4	146.29
5779	3000	37.14	30.2313	30.6667	13	13	Female	Electiv	Lo_normal	0.586	2.575	6.257	5.78	1.1	2.27	2.4	5.695	1.8	2.655	0.7	1.7	1.4	20.443	4	10.29	1.6	56.29	162.863	13.077	13.773	10.477	42.897	21139.2	570.153	122.455	9.8	904.513	588.45	163132	94924.2	97.527
5791	2976	39.14	33.525	33.6838	18	14	Female	Vaginal	Delayed	0.548	0.7	8.683	5.84	1.1	2.803	2.4	5.2	4.547	5.57	3.32	1.7	1.4	19.807	12.905	13.29	1.6	90.897	85.71	13.26	21.98	19.793	44.683	58683.5	847.933	38.955	9.8	1751.41	1510.01	164285	40680.3	190.967
5798	2830	37	38.2642	38.6557	16	12	Male	Electiv	Normal	0.5	0.7	7.86	6.283	2.565	2.68	2.4	11.193	1.8	2.865	2.753	1.7	1.4	20.803	4	11.45	1.6	62.35	316.72	16.993	15.72	9.24	20.793	32651.5	642.457	22.425	9.8	983.707	405.185	153040	36519.3	142.855
5815	2540	38.85	18.8501	20.1205	12	12	Female	Vaginal	Normal	0.736	3.067	7.213	3.827	1.1	2.02	2.4	6.897	1.8	2.665	0.7	1.7	1.4	22.287	4	13.847	1.6	44.26	135.763	17.867	17.4	12.285	66.5	37713.1	442.743	71.607	9.8	537.77	949.8	141602	102593	141.02
5817	3014	38.85	36.3176	35.5756	16	16	Male	Vaginal	Lo_normal	0.976	6.99	10.617	9.43	1.1	3.013	7.035	10.637	5.153	3.4	0.7	5.31	1.4	28.31	21.145	14.53	3.81	80.863	117.923	18.28	30.537	26.16	23.403	32676.1	477.84	13.895	9.8	1275.88	603.565	122271	99425.5	139.46
5823	2810	41.28	35.7344	37.6701	21	12	Female	Vaginal	Ma_delayed	0.885	3.545	8.157	6.55	2.505	2.46	2.4	6.97	4.843	3.567	3.567	1.7	1.4	18.907	4	10.73	1.6	71.837	87.35	20.13	14.385	20.475	47.39	33178.2	945.14	168.05	9.8	1963.74	1306.15	172777	25976.5	69.44
5829	3312	39.57	33.8563	41.3224	12	12	Female	Vaginal	Hi_normal	0.781	1.927	2.1	4.427	1.1	1.787	2.4	5.663	3.705	4.21	2.725	1.7	1.4	22.917	4	14.393	4.003	54.91	194.96	22.617	12.955	13.963	26.793	26494	533.76	90.82	34.145	1124.15	1011.9	148289	101696	89.83
5837	2770	39.14	28.4572	29.9001	16	16	Male	Vaginal	Normal	0.641	0.7	7.213	6.19	1.1	2.297	2.4	6.637	4.75	3.31	2.787	1.7	1.4	20.227	4	15.033	1.6	27.563	94.213	11.303	9.66	12.543	35.83	54970.3	689.43	87.14	9.8	946.87	634.025	212201	28383	128.117
5850	2674	39.85	25.911	25.3963	16	16	Female	Vaginal	Normal	0.509	2.393	6.423	5.57	1.1	1.78	2.4	10.703	5.877	3.52	1.855	1.7	1.4	25.313	4	11.807	4.337	44.343	108.917	15.467	22.545	12.893	17.397	764.95	94.877	125.88	19.73	1060.95	673.173	125073	74310.7	103.653
5862	2738	38.28	29.3552	29.3251	12	12	Male	Vaginal	Delayed	0.679	4.81	6.68	3.665	2.26	1.98	2.4	13.377	5.21	2.75	0.7	4.54	1.4	22.783	4	16.323	5.11	61.617	115.237	7.877	32.105	23.17	41.147	33296.7	849.897	117.47	9.8	1162.15	1213.93	126509	21584.3	137.13
5870	3510	37.42	36.5394	27.384	18	10	Male	Electiv	Delayed	0.686	0.7	5.69	5.78	1.1	2.425	2.4	4.7	6.48	3.62	3.52	1.7	1.4	18.627	13.97	13.833	1.6	24.133	143.623	9.577	11.085	10.38	55.03	25085.1	580.34	61.335	9.8	642.49	567.37	125349	23864.8	233.15
5873	3106	39.0673	28.7118	38.256	12	12	Male	Vaginal	Normal	0.902	5.517	6.933	3.767	1.1	2.213	2.4	6.13	1.8	1.2	0.7	1.7	1.4	27.173	4	6.98	1.6	65.343	199.973	15.55	10.443	11.867	20.48	40249.1	383.677	119.595	9.8	798.747	695.015	112876	101958	72.853
5884	3760	38.28	32.4271	27.8987	12	14	Female	Electiv	Hi_normal	0.951	2.755	5.473	5.54	1.1	2.143	2.4	3.103	6.783	3.285	2.85	1.7	1.4	22.203	4	15.207	1.6	32.557	112.87	18.24	4.085	19.167	53.25	11922.5	435.397	50.17	9.8	836.27	461.06	112993	23223.6	59.733
5887	2936	38.71	29.117	29.1335	12	12	Female	Vaginal	Normal	0.71	3.365	6.477	6.953	2.21	2.68	2.4	4.013	6.045	3.827	2.87	4.94	1.4	19.283	11.785	16.227	1.6	32.683	161.727	15.8	21.57	11.1	43.873	21705.9	764.093	104.155	9.8	1130.15	752.31	192907	29340.1	304.89
5891	2884	39.57	30.6667	29.347	16	14	Female	Vaginal	Normal	0.969	5.603	11.68	6.987	2.7	2.287	2.4	3.783	1.8	3.49	2.773	3.72	1.4	29.37	4	8.45	4.97	47.61	113.303	11.453	20.355	23.505	19.18	21582.8	318.133	13.87	9.8	1931.79	1003.61	130688	91676.3	130.217
5893	3364	40.42	32.2793	29.1444	16	15	Male	Vaginal	Normal	0.869	4.337	2.1	4.605	1.1	3.363	8.113	22.27	25.727	2.875	2.36	1.7	1.4	28.88	4	7.403	4.773	39.18	111	16.333	16.84	34.12	15.12	43030.1	701.257	5.7	9.8	1814.48	839.955	147867	78073	304.863
5895	2348	37.85	44.1561	38.9377	12	13	Female	Emergcy	Lo_normal	0.541	6.125	8.033	6.897	1.1	2.06	2.4	15.207	5.47	2.85	0.7	3.89	1.4	27.61	4	12.63	1.6	54.353	258.3	17.265	16.22	2.4	32.793	36043.4	482.91	216.03	9.8	32.485	961.195	119038	21824.4	216.087
5899	3022	38	30.8227	27.5127	12	14	Male	Vaginal	Normal	0.602	0.7	6.063	5.63	1.1	2.43	2.4	2.885	4.83	2.91	2.74	1.7	1.4	18.813	4	7.06	1.6	66.19	176.763	20.907	22.505	19.735	66.847	32598.9	759.117	42.02	9.8	1022.71	1086.84	182414	26670.6	140.07
5905	3284	40	29.6509	37.4428	18	18	Female	Vaginal	Normal	0.769	1.935	5.837	5.543	1.1	2.037	2.4	12.557	10.863	1.2	2.723	1.7	1.4	20.447	4	9.73	1.6	54.847	106.257	27.06	20.495	13.5	50.947	31939.1	568.11	49.775	22.64	1111.4	760.833	8483.54	24781.2	132.893
5911	2900	39.42	29.7194	26.7105	12	12	Female	Vaginal	Delayed	0.499	1.645	35.513	5.905	1.1	2.047	1240.67	724.563	60.273	3.085	2.64	5.545	1.4	20.447	4	21.897	1.6	120.973	3132.99	49.487	413.577	11.147	41.12	32727	14.53	275.567	25.99	1490.93	1264.32	204621	29342.9	179.857
5919	3154	38.57	31.3785	33.9932	16	12	Male	Vaginal	Lo_normal	0.894	1.54	9.55	6.21	1.1	2.413	2.4	3.893	1.8	3.483	5.325	4.365	1.4	20.59	4	11.053	1.6	69.18	173.163	31.367	28.147	12.36	119.88	32444.9	355.73	192.47	9.8	1045.39	978.97	143784	30720.9	191.29
5923	3700	38.28	35.5209	35.6249	16	14	Male	Electiv	Normal	0.841	3.5	6.185	5.55	1.1	1.997	2.4	5.693	5.84	3.443	3.965	1.7	1.4	25.117	30.965	11.503	4.58	32.74	190.4	20.633	12.08	14.98	35.367	40253	539.56	47.695	9.8	730.067	592.243	130987	101797	133.603
5929	2774	38.57	30.0178	32.4244	12	14	Female	Vaginal	Hi_normal	0.801	3.39	7.13	4.383	1.1	2.007	2.4	5.78	4.243	1.2	2.47	1.7	1.4	23.203	4	13.305	3.863	42.83	106.53	17.627	21.455	5.86	18.98	386.22	328.133	56.555	9.8	1376.28	722.333	134332	23200.1	311.797
5936	2798	36.85	29.2923	29.3525	14	14	Female	Vaginal	Normal	0.81	0.7	6.007	5.64	1.1	2.14	2.4	3.55	1.8	2.805	1.855	4.54	1.4	19.705	4	10.81	1.6	38.743	126.787	16.51	32.43	2.4	26.627	19508.4	158.517	226.423	9.8	1128.12	1080.29	185448	101180	281.803
